# Supplementary material for: A novel approach for evaluating contact patterns and risk mitigation strategies for COVID-19 in English primary schools with application of structured expert judgement
Source: R Soc Open Sci. 2021 Jan 27;8(1):201566. doi: 10.1098/rsos.201566 (PMC7890480; doi:10.1098/rsos.201566)
Supplement: Supplement 2 Sparks et al. [file rsos201566supp2.xlsx]

## Sheet: Contents
Teachers' elicitation data
File prepared 29 August 2020
Reference:
A novel approach for evaluating contact patterns and risk mitigation strategies for COVID-19 in English Primary Schools with application of Structured Expert Judgement
Sparks, R.S.J., Aspinall, W.P., Brooks-Pollock, E., Cooke, R.M., Danon, L., Barclay J., Scarrow J.H. and Cox, J.H.
(in prep for submission to Royal Society Open Science)
The elicitation of target item values took place over two rounds.
Target item questions are reproduced as Table 1 of Sparks et al.
Classical Model Item Weights solutions are reported in Tables 3 & 4 of Sparks et al., and shown as range graphs in plots in this workbook.
Individual teachers are anonymised.
Range graph plots were produced using:
Rongen, G., Hart, C. M. P. t., Leontaris, G. & Morales-Nápoles, O. Update (1.2) to ANDURIL and ANDURYL: Performance improvements and a graphical user interface.
SoftwareX 12, 100497, doi:https://doi.org/10.1016/j.softx.2020.100497 (2020).

## Sheet: Elicitation data
	Teachers' elicitation responses: Rounds 1 & 2 target items
	Expert ID	Item index	Item label	Scale	5th %ile	50th %ile	95th %ile	Item description
	E01	1	TQ1	uni	80	85	90	Percent pupils on Day1
	E01	2	TQ2	uni	60	70	75	Percent teachers on Day 1
	E01	3	TQ3	uni	60	65	75	Percent support staff
	E01	4	TQ4	uni	85	90	95	Pecent pupils after two weeks
	E01	5	TQ5	uni	60	75	80	Percent teachers after two weeks
	E01	6	TQ6	uni	60	70	75	Percent support staff after two weeks
	E01	14	2Q1	uni	7	8	9	Cohort 1 no. children per bubble
	E01	15	2Q2	uni	19	20	21	Cohort 1 bubble spacing [m]
	E01	16	2Q3	uni	11	12	13	Cohort 2 no. children per bubble
	E01	17	2Q4	uni	19	20	21	Cohort 2 bubble spacing [m]
	E01	18	2Q5	uni	20	35	45	Cohort 1 no. face to face contacts on pre-COVID day
	E01	19	2Q6	uni	49	50	51	Cohort 1 no. most contacts on pre-COVID day
	E01	20	2Q7	uni	4	5	6	Cohort 1 # least contacts on pre-covid day
	E01	21	2Q8	uni	8	12	20	Cohort 1 # face to face contacts on new normal covid day
	E01	22	2Q9	uni	24	25	26	Cohort 1 # most contacts on new normal covid day
	E01	23	2Q10	uni	4	5	6	Cohort 1 # least contacts on new normal covid day
	E01	24	2Q11	uni	0	0.01	0.1	Percent difference Nursery / Reception daily contacts
	E01	25	2Q12	uni	19	20	21	Percent difference Year 1 / Reception daily contacts
	E01	26	2Q13	uni	20	30	40	Cohort 2 # face to face contacts on pre-covid day
	E01	27	2Q14	uni	49	50	51	Cohort 2 # most contacts on pre-covid day
	E01	28	2Q15	uni	4	5	6	Cohort 2 # least contacts on pre-covid day
	E01	29	2Q16	uni	2	8	12	Cohort 2 # face to face contacts on new normal covid day
	E01	30	2Q17	uni	13	14	15	Cohort 2 # most contacts on new normal covid day
	E01	31	2Q18	uni	0	1	2	Cohort 2 # least contacts on new normal covid day
	E01	32	2Q19	uni	119	120	121	Percent difference Yr2_5 / Yr 6 daily contacts
	E01	33	2Q20	uni	25	35	45	Cohort 3 # face to face contacts on pre-covid day
	E01	34	2Q21	uni	49	50	51	Cohort 3 # most contacts on pre-covid day
	E01	35	2Q22	uni	0	1	2	Cohort 3 # least contacts on pre-covid day
	E01	36	2Q23	uni	2	8	10	Cohort 3 # face to face contacts on new normal covid day
	E01	37	2Q24	uni	11	12	13	Cohort 3 # most contacts on new normal covd day
	E01	38	2Q25	uni	0	1	2	Cohort 3 # least contacts on new normal covid day
	E01	39	2Q26	uni	10	60	70	Cohort 4 # face to face contacts on pre-covid day
	E01	40	2Q27	uni	84	85	86	Cohort 4 # most contacts on pre-covid day
	E01	41	2Q28	uni	0	1	2	Cohort 4 # least contacts on pre-covid day
	E01	42	2Q29	uni	5	10	15	Cohort 4 # face to face contacts on new normal covid day
	E01	43	2Q30	uni	19	20	21	Cohort 4 # most contacts on new normal covid day
	E01	44	2Q31	uni	0	1	2	Cohort 4 # least contacts on new normal covid day
	E01	45	2Q32	uni	15	30	50	Cohorts 3&4 # child contacts on pre-covid day
	E01	46	2Q33	uni	2	8	10	Cohorts 3&4 # adult contacts on pre-covid day
	E01	47	2Q34	uni	8	10	11	Cohorts 3&4 # child contacts on new normal covid day
	E01	48	2Q35	uni	0	1	2	Cohorts 3&4 # adult contacts on new normal covid day
	E01	49	2Q36	uni	75	80	90	Percent school adherence
	E01	50	2Q37	uni	5	10	15	Percent contacts increase due to weather
	E01	51	2Q38	uni	9	10	15	# hand washes by children per day
	E02	1	TQ1	uni	70	75	80	Percent pupils on Day1
	E02	2	TQ2	uni	35	45	50	Percent teachers on Day 1
	E02	3	TQ3	uni	25	30	35	Percent support staff
	E02	4	TQ4	uni	70	75	80	Pecent pupils after two weeks
	E02	5	TQ5	uni	35	45	50	Percent teachers after two weeks
	E02	6	TQ6	uni	25	30	35	Percent support staff after two weeks
	E02	14	2Q1	uni	8	12	16	Cohort 1 no. children per bubble
	E02	15	2Q2	uni	19	20	21	Cohort 1 bubble spacing [m]
	E02	16	2Q3	uni	8	10	12	Cohort 2 no. children per bubble
	E02	17	2Q4	uni	19	20	21	Cohort 2 bubble spacing [m]
	E02	18	2Q5	uni	24	45	80	Cohort 1 no. face to face contacts on pre-COVID day
	E02	19	2Q6	uni	119	120	121	Cohort 1 no. most contacts on pre-COVID day
	E02	20	2Q7	uni	19	20	21	Cohort 1 # least contacts on pre-covid day
	E02	21	2Q8	uni	10	19	22	Cohort 1 # face to face contacts on new normal covid day
	E02	22	2Q9	uni	22	23	24	Cohort 1 # most contacts on new normal covid day
	E02	23	2Q10	uni	7	8	9	Cohort 1 # least contacts on new normal covid day
	E02	24	2Q11	uni	199	200	201	Percent difference Nursery / Reception daily contacts
	E02	25	2Q12	uni	74	75	76	Percent difference Year 1 / Reception daily contacts
	E02	26	2Q13	uni	10	14	18	Cohort 2 # face to face contacts on pre-covid day
	E02	27	2Q14	uni	99	100	101	Cohort 2 # most contacts on pre-covid day
	E02	28	2Q15	uni	24	25	26	Cohort 2 # least contacts on pre-covid day
	E02	29	2Q16	uni	8	16	19	Cohort 2 # face to face contacts on new normal covid day
	E02	30	2Q17	uni	19	20	21	Cohort 2 # most contacts on new normal covid day
	E02	31	2Q18	uni	7	8	9	Cohort 2 # least contacts on new normal covid day
	E02	32	2Q19	uni	99	100	101	Percent difference Yr2_5 / Yr 6 daily contacts
	E02	33	2Q20	uni	40	90	120	Cohort 3 # face to face contacts on pre-covid day
	E02	34	2Q21	uni	179	180	181	Cohort 3 # most contacts on pre-covid day
	E02	35	2Q22	uni	29	30	31	Cohort 3 # least contacts on pre-covid day
	E02	36	2Q23	uni	9	17	23	Cohort 3 # face to face contacts on new normal covid day
	E02	37	2Q24	uni	23	24	25	Cohort 3 # most contacts on new normal covd day
	E02	38	2Q25	uni	7	8	9	Cohort 3 # least contacts on new normal covid day
	E02	39	2Q26	uni	12	20	30	Cohort 4 # face to face contacts on pre-covid day
	E02	40	2Q27	uni	34	35	36	Cohort 4 # most contacts on pre-covid day
	E02	41	2Q28	uni	4	5	6	Cohort 4 # least contacts on pre-covid day
	E02	42	2Q29	uni	2	6	8	Cohort 4 # face to face contacts on new normal covid day
	E02	43	2Q30	uni	11	12	13	Cohort 4 # most contacts on new normal covid day
	E02	44	2Q31	uni	0	1	2	Cohort 4 # least contacts on new normal covid day
	E02	45	2Q32	uni	20	40	120	Cohorts 3&4 # child contacts on pre-covid day
	E02	46	2Q33	uni	3	12	30	Cohorts 3&4 # adult contacts on pre-covid day
	E02	47	2Q34	uni				Cohorts 3&4 # child contacts on new normal covid day
	E02	48	2Q35	uni	0	2	7	Cohorts 3&4 # adult contacts on new normal covid day
	E02	49	2Q36	uni	75	90	95	Percent school adherence
	E02	50	2Q37	uni	0	50	51	Percent contacts increase due to weather
	E02	51	2Q38	uni	5	6	7	# hand washes by children per day
	E04	1	TQ1	uni	56	58	60	Percent pupils on Day1
	E04	2	TQ2	uni	40	45	50	Percent teachers on Day 1
	E04	3	TQ3	uni	19	20	21	Percent support staff
	E04	4	TQ4	uni	60	70	80	Pecent pupils after two weeks
	E04	5	TQ5	uni	40	50	60	Percent teachers after two weeks
	E04	6	TQ6	uni	20	30	40	Percent support staff after two weeks
	E04	14	2Q1	uni				Cohort 1 no. children per bubble
	E04	15	2Q2	uni	1.9	2	2.1	Cohort 1 bubble spacing [m]
	E04	16	2Q3	uni				Cohort 2 no. children per bubble
	E04	17	2Q4	uni	1.9	2	2.1	Cohort 2 bubble spacing [m]
	E04	18	2Q5	uni	16	28	40	Cohort 1 no. face to face contacts on pre-COVID day
	E04	19	2Q6	uni	44	45	46	Cohort 1 no. most contacts on pre-COVID day
	E04	20	2Q7	uni	11	12	13	Cohort 1 # least contacts on pre-covid day
	E04	21	2Q8	uni	2	4	8	Cohort 1 # face to face contacts on new normal covid day
	E04	22	2Q9	uni	7	8	9	Cohort 1 # most contacts on new normal covid day
	E04	23	2Q10	uni	1	2	3	Cohort 1 # least contacts on new normal covid day
	E04	24	2Q11	uni				Percent difference Nursery / Reception daily contacts
	E04	25	2Q12	uni	49	50	51	Percent difference Year 1 / Reception daily contacts
	E04	26	2Q13	uni	10	22	30	Cohort 2 # face to face contacts on pre-covid day
	E04	27	2Q14	uni	29	30	31	Cohort 2 # most contacts on pre-covid day
	E04	28	2Q15	uni	7	8	9	Cohort 2 # least contacts on pre-covid day
	E04	29	2Q16	uni	2	6	8	Cohort 2 # face to face contacts on new normal covid day
	E04	30	2Q17	uni	6	7	8	Cohort 2 # most contacts on new normal covid day
	E04	31	2Q18	uni	1	2	3	Cohort 2 # least contacts on new normal covid day
	E04	32	2Q19	uni	109	110	111	Percent difference Yr2_5 / Yr 6 daily contacts
	E04	33	2Q20	uni	5	20	30	Cohort 3 # face to face contacts on pre-covid day
	E04	34	2Q21	uni	34	35	36	Cohort 3 # most contacts on pre-covid day
	E04	35	2Q22	uni	3	4	5	Cohort 3 # least contacts on pre-covid day
	E04	36	2Q23	uni	5	6	8	Cohort 3 # face to face contacts on new normal covid day
	E04	37	2Q24	uni	7	8	9	Cohort 3 # most contacts on new normal covd day
	E04	38	2Q25	uni	4	5	6	Cohort 3 # least contacts on new normal covid day
	E04	39	2Q26	uni	1	3	5	Cohort 4 # face to face contacts on pre-covid day
	E04	40	2Q27	uni	4	5	6	Cohort 4 # most contacts on pre-covid day
	E04	41	2Q28	uni	0	1	2	Cohort 4 # least contacts on pre-covid day
	E04	42	2Q29	uni	0	1	2	Cohort 4 # face to face contacts on new normal covid day
	E04	43	2Q30	uni	2	3	4	Cohort 4 # most contacts on new normal covid day
	E04	44	2Q31	uni	0	1	2	Cohort 4 # least contacts on new normal covid day
	E04	45	2Q32	uni	2	20	30	Cohorts 3&4 # child contacts on pre-covid day
	E04	46	2Q33	uni	2	4	6	Cohorts 3&4 # adult contacts on pre-covid day
	E04	47	2Q34	uni	5	20	30	Cohorts 3&4 # child contacts on new normal covid day
	E04	48	2Q35	uni	0	1	2	Cohorts 3&4 # adult contacts on new normal covid day
	E04	49	2Q36	uni	40	80	90	Percent school adherence
	E04	50	2Q37	uni				Percent contacts increase due to weather
	E04	51	2Q38	uni	6	7	8	# hand washes by children per day
	E05	1	TQ1	uni	38	50	62	Percent pupils on Day1
	E05	2	TQ2	uni	75	79	83	Percent teachers on Day 1
	E05	3	TQ3	uni	61	67	72	Percent support staff
	E05	4	TQ4	uni	50	62	75	Pecent pupils after two weeks
	E05	5	TQ5	uni	75	79	83	Percent teachers after two weeks
	E05	6	TQ6	uni	67	72	77	Percent support staff after two weeks
	E05	14	2Q1	uni	2	3	4	Cohort 1 no. children per bubble
	E05	15	2Q2	uni	1.9	2	2.1	Cohort 1 bubble spacing [m]
	E05	16	2Q3	uni	2	3	4	Cohort 2 no. children per bubble
	E05	17	2Q4	uni	1.9	2	2.1	Cohort 2 bubble spacing [m]
	E05	18	2Q5	uni	10	30	38	Cohort 1 no. face to face contacts on pre-COVID day
	E05	19	2Q6	uni	69	70	71	Cohort 1 no. most contacts on pre-COVID day
	E05	20	2Q7	uni	9	10	11	Cohort 1 # least contacts on pre-covid day
	E05	21	2Q8	uni	3	10	17	Cohort 1 # face to face contacts on new normal covid day
	E05	22	2Q9	uni	29	30	31	Cohort 1 # most contacts on new normal covid day
	E05	23	2Q10	uni	5	6	7	Cohort 1 # least contacts on new normal covid day
	E05	24	2Q11	uni	49	50	51	Percent difference Nursery / Reception daily contacts
	E05	25	2Q12	uni	74	75	76	Percent difference Year 1 / Reception daily contacts
	E05	26	2Q13	uni	10	16	38	Cohort 2 # face to face contacts on pre-covid day
	E05	27	2Q14	uni	19	20	21	Cohort 2 # most contacts on pre-covid day
	E05	28	2Q15	uni	5	6	7	Cohort 2 # least contacts on pre-covid day
	E05	29	2Q16	uni	2	6	12	Cohort 2 # face to face contacts on new normal covid day
	E05	30	2Q17	uni	11	12	13	Cohort 2 # most contacts on new normal covid day
	E05	31	2Q18	uni	1	2	3	Cohort 2 # least contacts on new normal covid day
	E05	32	2Q19	uni	124	125	126	Percent difference Yr2_5 / Yr 6 daily contacts
	E05	33	2Q20	uni	16	40	60	Cohort 3 # face to face contacts on pre-covid day
	E05	34	2Q21	uni	49	50	51	Cohort 3 # most contacts on pre-covid day
	E05	35	2Q22	uni	11	12	13	Cohort 3 # least contacts on pre-covid day
	E05	36	2Q23	uni	4	12	20	Cohort 3 # face to face contacts on new normal covid day
	E05	37	2Q24	uni	15	16	17	Cohort 3 # most contacts on new normal covd day
	E05	38	2Q25	uni	7	8	9	Cohort 3 # least contacts on new normal covid day
	E05	39	2Q26	uni	4	10	20	Cohort 4 # face to face contacts on pre-covid day
	E05	40	2Q27	uni	11	12	13	Cohort 4 # most contacts on pre-covid day
	E05	41	2Q28	uni	5	6	7	Cohort 4 # least contacts on pre-covid day
	E05	42	2Q29	uni	1	4	8	Cohort 4 # face to face contacts on new normal covid day
	E05	43	2Q30	uni	5	6	7	Cohort 4 # most contacts on new normal covid day
	E05	44	2Q31	uni	1	2	3	Cohort 4 # least contacts on new normal covid day
	E05	45	2Q32	uni	6	16	30	Cohorts 3&4 # child contacts on pre-covid day
	E05	46	2Q33	uni	6	10	20	Cohorts 3&4 # adult contacts on pre-covid day
	E05	47	2Q34	uni	1	6	15	Cohorts 3&4 # child contacts on new normal covid day
	E05	48	2Q35	uni	1	3	6	Cohorts 3&4 # adult contacts on new normal covid day
	E05	49	2Q36	uni	75	85	90	Percent school adherence
	E05	50	2Q37	uni	10	30	50	Percent contacts increase due to weather
	E05	51	2Q38	uni	9	10	20	# hand washes by children per day
	E07	1	TQ1	uni	50	70	80	Percent pupils on Day1
	E07	2	TQ2	uni	50	60	61	Percent teachers on Day 1
	E07	3	TQ3	uni	0	1	2	Percent support staff
	E07	4	TQ4	uni	60	80	90	Pecent pupils after two weeks
	E07	5	TQ5	uni	0	80	100	Percent teachers after two weeks
	E07	6	TQ6	uni	0	50	100	Percent support staff after two weeks
	E07	14	2Q1	uni	7	11	15	Cohort 1 no. children per bubble
	E07	15	2Q2	uni	19	20	21	Cohort 1 bubble spacing [m]
	E07	16	2Q3	uni	11	13	15	Cohort 2 no. children per bubble
	E07	17	2Q4	uni	19	20	21	Cohort 2 bubble spacing [m]
	E07	18	2Q5	uni	10	12	30	Cohort 1 no. face to face contacts on pre-COVID day
	E07	19	2Q6	uni	39	40	41	Cohort 1 no. most contacts on pre-COVID day
	E07	20	2Q7	uni	5	6	7	Cohort 1 # least contacts on pre-covid day
	E07	21	2Q8	uni	16	18	21	Cohort 1 # face to face contacts on new normal covid day
	E07	22	2Q9	uni	20	21	22	Cohort 1 # most contacts on new normal covid day
	E07	23	2Q10	uni	9	10	11	Cohort 1 # least contacts on new normal covid day
	E07	24	2Q11	uni	99	100	101	Percent difference Nursery / Reception daily contacts
	E07	25	2Q12	uni	99	100	101	Percent difference Year 1 / Reception daily contacts
	E07	26	2Q13	uni	15	30	40	Cohort 2 # face to face contacts on pre-covid day
	E07	27	2Q14	uni	64	65	66	Cohort 2 # most contacts on pre-covid day
	E07	28	2Q15	uni	9	10	11	Cohort 2 # least contacts on pre-covid day
	E07	29	2Q16	uni	3	15	17	Cohort 2 # face to face contacts on new normal covid day
	E07	30	2Q17	uni	19	20	21	Cohort 2 # most contacts on new normal covid day
	E07	31	2Q18	uni	1	2	3	Cohort 2 # least contacts on new normal covid day
	E07	32	2Q19	uni	149	150	151	Percent difference Yr2_5 / Yr 6 daily contacts
	E07	33	2Q20	uni	8	15	30	Cohort 3 # face to face contacts on pre-covid day
	E07	34	2Q21	uni	39	40	41	Cohort 3 # most contacts on pre-covid day
	E07	35	2Q22	uni	4	5	6	Cohort 3 # least contacts on pre-covid day
	E07	36	2Q23	uni	1	2	3	Cohort 3 # face to face contacts on new normal covid day
	E07	37	2Q24	uni	4	5	6	Cohort 3 # most contacts on new normal covd day
	E07	38	2Q25	uni	0	1	2	Cohort 3 # least contacts on new normal covid day
	E07	39	2Q26	uni	10	20	30	Cohort 4 # face to face contacts on pre-covid day
	E07	40	2Q27	uni	44	45	46	Cohort 4 # most contacts on pre-covid day
	E07	41	2Q28	uni	4	5	6	Cohort 4 # least contacts on pre-covid day
	E07	42	2Q29	uni	0	1	2	Cohort 4 # face to face contacts on new normal covid day
	E07	43	2Q30	uni	0	1	2	Cohort 4 # most contacts on new normal covid day
	E07	44	2Q31	uni	0	1	2	Cohort 4 # least contacts on new normal covid day
	E07	45	2Q32	uni	0	1	2	Cohorts 3&4 # child contacts on pre-covid day
	E07	46	2Q33	uni	5	10	15	Cohorts 3&4 # adult contacts on pre-covid day
	E07	47	2Q34	uni	2	4	10	Cohorts 3&4 # child contacts on new normal covid day
	E07	48	2Q35	uni	0	1	4	Cohorts 3&4 # adult contacts on new normal covid day
	E07	49	2Q36	uni	70	75	95	Percent school adherence
	E07	50	2Q37	uni	60	70	90	Percent contacts increase due to weather
	E07	51	2Q38	uni	1	3	5	# hand washes by children per day
	E08	1	TQ1	uni	30	43	45	Percent pupils on Day1
	E08	2	TQ2	uni	15	24	30	Percent teachers on Day 1
	E08	3	TQ3	uni	31	35	38	Percent support staff
	E08	4	TQ4	uni	40	55	60	Pecent pupils after two weeks
	E08	5	TQ5	uni	20	24	30	Percent teachers after two weeks
	E08	6	TQ6	uni	31	35	38	Percent support staff after two weeks
	E08	14	2Q1	uni	8	10	15	Cohort 1 no. children per bubble
	E08	15	2Q2	uni	19	20	21	Cohort 1 bubble spacing [m]
	E08	16	2Q3	uni	8	10	15	Cohort 2 no. children per bubble
	E08	17	2Q4	uni	19	20	21	Cohort 2 bubble spacing [m]
	E08	18	2Q5	uni	20	35	45	Cohort 1 no. face to face contacts on pre-COVID day
	E08	19	2Q6	uni	46	47	48	Cohort 1 no. most contacts on pre-COVID day
	E08	20	2Q7	uni	17	18	19	Cohort 1 # least contacts on pre-covid day
	E08	21	2Q8	uni	3	8	12	Cohort 1 # face to face contacts on new normal covid day
	E08	22	2Q9	uni	13	14	15	Cohort 1 # most contacts on new normal covid day
	E08	23	2Q10	uni	1	2	3	Cohort 1 # least contacts on new normal covid day
	E08	24	2Q11	uni	124	125	126	Percent difference Nursery / Reception daily contacts
	E08	25	2Q12	uni	74	75	76	Percent difference Year 1 / Reception daily contacts
	E08	26	2Q13	uni	15	30	40	Cohort 2 # face to face contacts on pre-covid day
	E08	27	2Q14	uni	42	43	44	Cohort 2 # most contacts on pre-covid day
	E08	28	2Q15	uni	11	12	13	Cohort 2 # least contacts on pre-covid day
	E08	29	2Q16	uni	2	5	10	Cohort 2 # face to face contacts on new normal covid day
	E08	30	2Q17	uni	7	8	9	Cohort 2 # most contacts on new normal covid day
	E08	31	2Q18	uni	2	3	4	Cohort 2 # least contacts on new normal covid day
	E08	32	2Q19	uni	109	110	111	Percent difference Yr2_5 / Yr 6 daily contacts
	E08	33	2Q20	uni	12	30	35	Cohort 3 # face to face contacts on pre-covid day
	E08	34	2Q21	uni	35	36	37	Cohort 3 # most contacts on pre-covid day
	E08	35	2Q22	uni	9	10	11	Cohort 3 # least contacts on pre-covid day
	E08	36	2Q23	uni	2	5	12	Cohort 3 # face to face contacts on new normal covid day
	E08	37	2Q24	uni	13	14	15	Cohort 3 # most contacts on new normal covd day
	E08	38	2Q25	uni	0	1	2	Cohort 3 # least contacts on new normal covid day
	E08	39	2Q26	uni	5	22	40	Cohort 4 # face to face contacts on pre-covid day
	E08	40	2Q27	uni	41	42	43	Cohort 4 # most contacts on pre-covid day
	E08	41	2Q28	uni	2	3	4	Cohort 4 # least contacts on pre-covid day
	E08	42	2Q29	uni	1	6	8	Cohort 4 # face to face contacts on new normal covid day
	E08	43	2Q30	uni	9	10	11	Cohort 4 # most contacts on new normal covid day
	E08	44	2Q31	uni	0	1	2	Cohort 4 # least contacts on new normal covid day
	E08	45	2Q32	uni	8	15	50	Cohorts 3&4 # child contacts on pre-covid day
	E08	46	2Q33	uni	3	12	25	Cohorts 3&4 # adult contacts on pre-covid day
	E08	47	2Q34	uni	1	7	12	Cohorts 3&4 # child contacts on new normal covid day
	E08	48	2Q35	uni	0	5	10	Cohorts 3&4 # adult contacts on new normal covid day
	E08	49	2Q36	uni	75	80	90	Percent school adherence
	E08	50	2Q37	uni	5	10	25	Percent contacts increase due to weather
	E08	51	2Q38	uni	3	4	5	# hand washes by children per day
	E09	1	TQ1	uni	3	5	6	Percent pupils on Day1
	E09	2	TQ2	uni	16	17	20	Percent teachers on Day 1
	E09	3	TQ3	uni	30	35	40	Percent support staff
	E09	4	TQ4	uni	5	10	15	Pecent pupils after two weeks
	E09	5	TQ5	uni	29	30	35	Percent teachers after two weeks
	E09	6	TQ6	uni	45	50	55	Percent support staff after two weeks
	E09	14	2Q1	uni				Cohort 1 no. children per bubble
	E09	15	2Q2	uni				Cohort 1 bubble spacing [m]
	E09	16	2Q3	uni				Cohort 2 no. children per bubble
	E09	17	2Q4	uni				Cohort 2 bubble spacing [m]
	E09	18	2Q5	uni				Cohort 1 no. face to face contacts on pre-COVID day
	E09	19	2Q6	uni				Cohort 1 no. most contacts on pre-COVID day
	E09	20	2Q7	uni				Cohort 1 # least contacts on pre-covid day
	E09	21	2Q8	uni				Cohort 1 # face to face contacts on new normal covid day
	E09	22	2Q9	uni				Cohort 1 # most contacts on new normal covid day
	E09	23	2Q10	uni				Cohort 1 # least contacts on new normal covid day
	E09	24	2Q11	uni				Percent difference Nursery / Reception daily contacts
	E09	25	2Q12	uni				Percent difference Year 1 / Reception daily contacts
	E09	26	2Q13	uni				Cohort 2 # face to face contacts on pre-covid day
	E09	27	2Q14	uni				Cohort 2 # most contacts on pre-covid day
	E09	28	2Q15	uni				Cohort 2 # least contacts on pre-covid day
	E09	29	2Q16	uni				Cohort 2 # face to face contacts on new normal covid day
	E09	30	2Q17	uni				Cohort 2 # most contacts on new normal covid day
	E09	31	2Q18	uni				Cohort 2 # least contacts on new normal covid day
	E09	32	2Q19	uni				Percent difference Yr2_5 / Yr 6 daily contacts
	E09	33	2Q20	uni				Cohort 3 # face to face contacts on pre-covid day
	E09	34	2Q21	uni				Cohort 3 # most contacts on pre-covid day
	E09	35	2Q22	uni				Cohort 3 # least contacts on pre-covid day
	E09	36	2Q23	uni				Cohort 3 # face to face contacts on new normal covid day
	E09	37	2Q24	uni				Cohort 3 # most contacts on new normal covd day
	E09	38	2Q25	uni				Cohort 3 # least contacts on new normal covid day
	E09	39	2Q26	uni				Cohort 4 # face to face contacts on pre-covid day
	E09	40	2Q27	uni				Cohort 4 # most contacts on pre-covid day
	E09	41	2Q28	uni				Cohort 4 # least contacts on pre-covid day
	E09	42	2Q29	uni				Cohort 4 # face to face contacts on new normal covid day
	E09	43	2Q30	uni				Cohort 4 # most contacts on new normal covid day
	E09	44	2Q31	uni				Cohort 4 # least contacts on new normal covid day
	E09	45	2Q32	uni				Cohorts 3&4 # child contacts on pre-covid day
	E09	46	2Q33	uni				Cohorts 3&4 # adult contacts on pre-covid day
	E09	47	2Q34	uni				Cohorts 3&4 # child contacts on new normal covid day
	E09	48	2Q35	uni				Cohorts 3&4 # adult contacts on new normal covid day
	E09	49	2Q36	uni				Percent school adherence
	E09	50	2Q37	uni				Percent contacts increase due to weather
	E09	51	2Q38	uni				# hand washes by children per day
	E10	1	TQ1	uni	35	41	46	Percent pupils on Day1
	E10	2	TQ2	uni	80	99	100	Percent teachers on Day 1
	E10	3	TQ3	uni	44	55	67	Percent support staff
	E10	4	TQ4	uni	43	57	59	Pecent pupils after two weeks
	E10	5	TQ5	uni	60	80	100	Percent teachers after two weeks
	E10	6	TQ6	uni	44	55	67	Percent support staff after two weeks
	E10	14	2Q1	uni	9	10	11	Cohort 1 no. children per bubble
	E10	15	2Q2	uni	19	20	21	Cohort 1 bubble spacing [m]
	E10	16	2Q3	uni	13	14	15	Cohort 2 no. children per bubble
	E10	17	2Q4	uni	19	20	21	Cohort 2 bubble spacing [m]
	E10	18	2Q5	uni	7	11	17	Cohort 1 no. face to face contacts on pre-COVID day
	E10	19	2Q6	uni	13	14	15	Cohort 1 no. most contacts on pre-COVID day
	E10	20	2Q7	uni	6	7	8	Cohort 1 # least contacts on pre-covid day
	E10	21	2Q8	uni	2	5	9	Cohort 1 # face to face contacts on new normal covid day
	E10	22	2Q9	uni	6	7	8	Cohort 1 # most contacts on new normal covid day
	E10	23	2Q10	uni	1	2	3	Cohort 1 # least contacts on new normal covid day
	E10	24	2Q11	uni				Percent difference Nursery / Reception daily contacts
	E10	25	2Q12	uni	59	60	61	Percent difference Year 1 / Reception daily contacts
	E10	26	2Q13	uni	4	12	25	Cohort 2 # face to face contacts on pre-covid day
	E10	27	2Q14	uni	19	20	21	Cohort 2 # most contacts on pre-covid day
	E10	28	2Q15	uni	3	4	5	Cohort 2 # least contacts on pre-covid day
	E10	29	2Q16	uni	2	4	8	Cohort 2 # face to face contacts on new normal covid day
	E10	30	2Q17	uni	7	8	9	Cohort 2 # most contacts on new normal covid day
	E10	31	2Q18	uni	1	2	3	Cohort 2 # least contacts on new normal covid day
	E10	32	2Q19	uni	99	100	101	Percent difference Yr2_5 / Yr 6 daily contacts
	E10	33	2Q20	uni	4	20	30	Cohort 3 # face to face contacts on pre-covid day
	E10	34	2Q21	uni	5	6	7	Cohort 3 # most contacts on pre-covid day
	E10	35	2Q22	uni	1	2	3	Cohort 3 # least contacts on pre-covid day
	E10	36	2Q23	uni	0	6	14	Cohort 3 # face to face contacts on new normal covid day
	E10	37	2Q24	uni	13	14	15	Cohort 3 # most contacts on new normal covd day
	E10	38	2Q25	uni	0	1	2	Cohort 3 # least contacts on new normal covid day
	E10	39	2Q26	uni	2	5	15	Cohort 4 # face to face contacts on pre-covid day
	E10	40	2Q27	uni	13	14	15	Cohort 4 # most contacts on pre-covid day
	E10	41	2Q28	uni	1	2	3	Cohort 4 # least contacts on pre-covid day
	E10	42	2Q29	uni	0	2	4	Cohort 4 # face to face contacts on new normal covid day
	E10	43	2Q30	uni	3	4	5	Cohort 4 # most contacts on new normal covid day
	E10	44	2Q31	uni	0	1	2	Cohort 4 # least contacts on new normal covid day
	E10	45	2Q32	uni	3	12	22	Cohorts 3&4 # child contacts on pre-covid day
	E10	46	2Q33	uni	2	8	12	Cohorts 3&4 # adult contacts on pre-covid day
	E10	47	2Q34	uni	0	4	9	Cohorts 3&4 # child contacts on new normal covid day
	E10	48	2Q35	uni	0	2	4	Cohorts 3&4 # adult contacts on new normal covid day
	E10	49	2Q36	uni	15	55	85	Percent school adherence
	E10	50	2Q37	uni	0	1	40	Percent contacts increase due to weather
	E10	51	2Q38	uni	3	6	9	# hand washes by children per day
	E11	1	TQ1	uni	30	45	70	Percent pupils on Day1
	E11	2	TQ2	uni	50	57	71	Percent teachers on Day 1
	E11	3	TQ3	uni	50	53	65	Percent support staff
	E11	4	TQ4	uni	50	65	75	Pecent pupils after two weeks
	E11	5	TQ5	uni	50	57	71	Percent teachers after two weeks
	E11	6	TQ6	uni	50	53	65	Percent support staff after two weeks
	E11	14	2Q1	uni	12	13	15	Cohort 1 no. children per bubble
	E11	15	2Q2	uni	1	1.5	2	Cohort 1 bubble spacing [m]
	E11	16	2Q3	uni	12	13	14	Cohort 2 no. children per bubble
	E11	17	2Q4	uni	1	1.5	2	Cohort 2 bubble spacing [m]
	E11	18	2Q5	uni	5	10	30	Cohort 1 no. face to face contacts on pre-COVID day
	E11	19	2Q6	uni	29	30	31	Cohort 1 no. most contacts on pre-COVID day
	E11	20	2Q7	uni	9	10	11	Cohort 1 # least contacts on pre-covid day
	E11	21	2Q8	uni	5	15	16	Cohort 1 # face to face contacts on new normal covid day
	E11	22	2Q9	uni	14	15	16	Cohort 1 # most contacts on new normal covid day
	E11	23	2Q10	uni	4	5	6	Cohort 1 # least contacts on new normal covid day
	E11	24	2Q11	uni	99	100	101	Percent difference Nursery / Reception daily contacts
	E11	25	2Q12	uni	99	100	101	Percent difference Year 1 / Reception daily contacts
	E11	26	2Q13	uni	10	20	30	Cohort 2 # face to face contacts on pre-covid day
	E11	27	2Q14	uni	29	30	31	Cohort 2 # most contacts on pre-covid day
	E11	28	2Q15	uni	9	10	11	Cohort 2 # least contacts on pre-covid day
	E11	29	2Q16	uni	4	7	8	Cohort 2 # face to face contacts on new normal covid day
	E11	30	2Q17	uni	7	8	9	Cohort 2 # most contacts on new normal covid day
	E11	31	2Q18	uni	3	4	5	Cohort 2 # least contacts on new normal covid day
	E11	32	2Q19	uni	99	100	101	Percent difference Yr2_5 / Yr 6 daily contacts
	E11	33	2Q20	uni	3	5	15	Cohort 3 # face to face contacts on pre-covid day
	E11	34	2Q21	uni	14	15	16	Cohort 3 # most contacts on pre-covid day
	E11	35	2Q22	uni	2	3	4	Cohort 3 # least contacts on pre-covid day
	E11	36	2Q23	uni	3	8	15	Cohort 3 # face to face contacts on new normal covid day
	E11	37	2Q24	uni	14	15	16	Cohort 3 # most contacts on new normal covd day
	E11	38	2Q25	uni	2	3	4	Cohort 3 # least contacts on new normal covid day
	E11	39	2Q26	uni	2	6	40	Cohort 4 # face to face contacts on pre-covid day
	E11	40	2Q27	uni	29	30	31	Cohort 4 # most contacts on pre-covid day
	E11	41	2Q28	uni	2	3	4	Cohort 4 # least contacts on pre-covid day
	E11	42	2Q29	uni	0	1	4	Cohort 4 # face to face contacts on new normal covid day
	E11	43	2Q30	uni	3	4	5	Cohort 4 # most contacts on new normal covid day
	E11	44	2Q31	uni	0	1	2	Cohort 4 # least contacts on new normal covid day
	E11	45	2Q32	uni	5	20	30	Cohorts 3&4 # child contacts on pre-covid day
	E11	46	2Q33	uni	1	4	8	Cohorts 3&4 # adult contacts on pre-covid day
	E11	47	2Q34	uni	0	3	8	Cohorts 3&4 # child contacts on new normal covid day
	E11	48	2Q35	uni	0	1	3	Cohorts 3&4 # adult contacts on new normal covid day
	E11	49	2Q36	uni	79	80	81	Percent school adherence
	E11	50	2Q37	uni	10	20	30	Percent contacts increase due to weather
	E11	51	2Q38	uni	4	5	8	# hand washes by children per day
	E12	1	TQ1	uni	10	14	28	Percent pupils on Day1
	E12	2	TQ2	uni	20	30	35	Percent teachers on Day 1
	E12	3	TQ3	uni	12	16	18	Percent support staff
	E12	4	TQ4	uni	14	20	56	Pecent pupils after two weeks
	E12	5	TQ5	uni	60	65	80	Percent teachers after two weeks
	E12	6	TQ6	uni	47	67	74	Percent support staff after two weeks
	E12	14	2Q1	uni	9	10	11	Cohort 1 no. children per bubble
	E12	15	2Q2	uni				Cohort 1 bubble spacing [m]
	E12	16	2Q3	uni	9	10	11	Cohort 2 no. children per bubble
	E12	17	2Q4	uni				Cohort 2 bubble spacing [m]
	E12	18	2Q5	uni	4	12	20	Cohort 1 no. face to face contacts on pre-COVID day
	E12	19	2Q6	uni	24	25	26	Cohort 1 no. most contacts on pre-COVID day
	E12	20	2Q7	uni	0	1	2	Cohort 1 # least contacts on pre-covid day
	E12	21	2Q8	uni	1	4	5	Cohort 1 # face to face contacts on new normal covid day
	E12	22	2Q9	uni	9	10	11	Cohort 1 # most contacts on new normal covid day
	E12	23	2Q10	uni	0	1	2	Cohort 1 # least contacts on new normal covid day
	E12	24	2Q11	uni	74	75	76	Percent difference Nursery / Reception daily contacts
	E12	25	2Q12	uni	59	60	61	Percent difference Year 1 / Reception daily contacts
	E12	26	2Q13	uni	2	7	10	Cohort 2 # face to face contacts on pre-covid day
	E12	27	2Q14	uni	11	12	13	Cohort 2 # most contacts on pre-covid day
	E12	28	2Q15	uni	0	1	2	Cohort 2 # least contacts on pre-covid day
	E12	29	2Q16	uni	2	4	6	Cohort 2 # face to face contacts on new normal covid day
	E12	30	2Q17	uni	9	10	11	Cohort 2 # most contacts on new normal covid day
	E12	31	2Q18	uni	0	1	2	Cohort 2 # least contacts on new normal covid day
	E12	32	2Q19	uni	109	110	111	Percent difference Yr2_5 / Yr 6 daily contacts
	E12	33	2Q20	uni	15	21	25	Cohort 3 # face to face contacts on pre-covid day
	E12	34	2Q21	uni	34	35	36	Cohort 3 # most contacts on pre-covid day
	E12	35	2Q22	uni	4	5	6	Cohort 3 # least contacts on pre-covid day
	E12	36	2Q23	uni	7	10	13	Cohort 3 # face to face contacts on new normal covid day
	E12	37	2Q24	uni	14	15	16	Cohort 3 # most contacts on new normal covd day
	E12	38	2Q25	uni	3	4	5	Cohort 3 # least contacts on new normal covid day
	E12	39	2Q26	uni	8	12	20	Cohort 4 # face to face contacts on pre-covid day
	E12	40	2Q27	uni	24	25	26	Cohort 4 # most contacts on pre-covid day
	E12	41	2Q28	uni	3	4	5	Cohort 4 # least contacts on pre-covid day
	E12	42	2Q29	uni	2	3	6	Cohort 4 # face to face contacts on new normal covid day
	E12	43	2Q30	uni	7	8	9	Cohort 4 # most contacts on new normal covid day
	E12	44	2Q31	uni	0	1	2	Cohort 4 # least contacts on new normal covid day
	E12	45	2Q32	uni	35	50	60	Cohorts 3&4 # child contacts on pre-covid day
	E12	46	2Q33	uni	10	25	30	Cohorts 3&4 # adult contacts on pre-covid day
	E12	47	2Q34	uni	1	8	10	Cohorts 3&4 # child contacts on new normal covid day
	E12	48	2Q35	uni	1	3	4	Cohorts 3&4 # adult contacts on new normal covid day
	E12	49	2Q36	uni	75	89	95	Percent school adherence
	E12	50	2Q37	uni	10	35	50	Percent contacts increase due to weather
	E12	51	2Q38	uni	6	8	12	# hand washes by children per day
	E13	1	TQ1	uni	35	60	75	Percent pupils on Day1
	E13	2	TQ2	uni	70	75	80	Percent teachers on Day 1
	E13	3	TQ3	uni	60	65	70	Percent support staff
	E13	4	TQ4	uni	70	75	80	Pecent pupils after two weeks
	E13	5	TQ5	uni	75	80	85	Percent teachers after two weeks
	E13	6	TQ6	uni	60	65	70	Percent support staff after two weeks
	E13	14	2Q1	uni	8	9	10	Cohort 1 no. children per bubble
	E13	15	2Q2	uni	1.7	1.8	1.9	Cohort 1 bubble spacing [m]
	E13	16	2Q3	uni				Cohort 2 no. children per bubble
	E13	17	2Q4	uni				Cohort 2 bubble spacing [m]
	E13	18	2Q5	uni	5	12	20	Cohort 1 no. face to face contacts on pre-COVID day
	E13	19	2Q6	uni	39	40	41	Cohort 1 no. most contacts on pre-COVID day
	E13	20	2Q7	uni	24	25	26	Cohort 1 # least contacts on pre-covid day
	E13	21	2Q8	uni	8	12	25	Cohort 1 # face to face contacts on new normal covid day
	E13	22	2Q9	uni	14	15	16	Cohort 1 # most contacts on new normal covid day
	E13	23	2Q10	uni				Cohort 1 # least contacts on new normal covid day
	E13	24	2Q11	uni	99	100	101	Percent difference Nursery / Reception daily contacts
	E13	25	2Q12	uni	99	100	101	Percent difference Year 1 / Reception daily contacts
	E13	26	2Q13	uni				Cohort 2 # face to face contacts on pre-covid day
	E13	27	2Q14	uni				Cohort 2 # most contacts on pre-covid day
	E13	28	2Q15	uni				Cohort 2 # least contacts on pre-covid day
	E13	29	2Q16	uni				Cohort 2 # face to face contacts on new normal covid day
	E13	30	2Q17	uni				Cohort 2 # most contacts on new normal covid day
	E13	31	2Q18	uni				Cohort 2 # least contacts on new normal covid day
	E13	32	2Q19	uni				Percent difference Yr2_5 / Yr 6 daily contacts
	E13	33	2Q20	uni	30	40	60	Cohort 3 # face to face contacts on pre-covid day
	E13	34	2Q21	uni	39	40	41	Cohort 3 # most contacts on pre-covid day
	E13	35	2Q22	uni	5	6	7	Cohort 3 # least contacts on pre-covid day
	E13	36	2Q23	uni	10	25	35	Cohort 3 # face to face contacts on new normal covid day
	E13	37	2Q24	uni	49	50	51	Cohort 3 # most contacts on new normal covd day
	E13	38	2Q25	uni	7	8	9	Cohort 3 # least contacts on new normal covid day
	E13	39	2Q26	uni	80	100	150	Cohort 4 # face to face contacts on pre-covid day
	E13	40	2Q27	uni	169	170	171	Cohort 4 # most contacts on pre-covid day
	E13	41	2Q28	uni	74	75	76	Cohort 4 # least contacts on pre-covid day
	E13	42	2Q29	uni	50	65	90	Cohort 4 # face to face contacts on new normal covid day
	E13	43	2Q30	uni	104	105	106	Cohort 4 # most contacts on new normal covid day
	E13	44	2Q31	uni	39	40	41	Cohort 4 # least contacts on new normal covid day
	E13	45	2Q32	uni	50	120	180	Cohorts 3&4 # child contacts on pre-covid day
	E13	46	2Q33	uni	25	40	60	Cohorts 3&4 # adult contacts on pre-covid day
	E13	47	2Q34	uni	60	75	100	Cohorts 3&4 # child contacts on new normal covid day
	E13	48	2Q35	uni	10	15	20	Cohorts 3&4 # adult contacts on new normal covid day
	E13	49	2Q36	uni	25	40	75	Percent school adherence
	E13	50	2Q37	uni	20	40	50	Percent contacts increase due to weather
	E13	51	2Q38	uni	4	6	8	# hand washes by children per day
	E17	1	TQ1	uni	10	12	16	Percent pupils on Day1
	E17	2	TQ2	uni	23	29	32	Percent teachers on Day 1
	E17	3	TQ3	uni	38	43	47	Percent support staff
	E17	4	TQ4	uni	15	17	20	Pecent pupils after two weeks
	E17	5	TQ5	uni	38	43	47	Percent teachers after two weeks
	E17	6	TQ6	uni	57	61	66	Percent support staff after two weeks
	E17	14	2Q1	uni				Cohort 1 no. children per bubble
	E17	15	2Q2	uni				Cohort 1 bubble spacing [m]
	E17	16	2Q3	uni				Cohort 2 no. children per bubble
	E17	17	2Q4	uni				Cohort 2 bubble spacing [m]
	E17	18	2Q5	uni				Cohort 1 no. face to face contacts on pre-COVID day
	E17	19	2Q6	uni				Cohort 1 no. most contacts on pre-COVID day
	E17	20	2Q7	uni				Cohort 1 # least contacts on pre-covid day
	E17	21	2Q8	uni				Cohort 1 # face to face contacts on new normal covid day
	E17	22	2Q9	uni				Cohort 1 # most contacts on new normal covid day
	E17	23	2Q10	uni				Cohort 1 # least contacts on new normal covid day
	E17	24	2Q11	uni				Percent difference Nursery / Reception daily contacts
	E17	25	2Q12	uni				Percent difference Year 1 / Reception daily contacts
	E17	26	2Q13	uni				Cohort 2 # face to face contacts on pre-covid day
	E17	27	2Q14	uni				Cohort 2 # most contacts on pre-covid day
	E17	28	2Q15	uni				Cohort 2 # least contacts on pre-covid day
	E17	29	2Q16	uni				Cohort 2 # face to face contacts on new normal covid day
	E17	30	2Q17	uni				Cohort 2 # most contacts on new normal covid day
	E17	31	2Q18	uni				Cohort 2 # least contacts on new normal covid day
	E17	32	2Q19	uni				Percent difference Yr2_5 / Yr 6 daily contacts
	E17	33	2Q20	uni				Cohort 3 # face to face contacts on pre-covid day
	E17	34	2Q21	uni				Cohort 3 # most contacts on pre-covid day
	E17	35	2Q22	uni				Cohort 3 # least contacts on pre-covid day
	E17	36	2Q23	uni				Cohort 3 # face to face contacts on new normal covid day
	E17	37	2Q24	uni				Cohort 3 # most contacts on new normal covd day
	E17	38	2Q25	uni				Cohort 3 # least contacts on new normal covid day
	E17	39	2Q26	uni				Cohort 4 # face to face contacts on pre-covid day
	E17	40	2Q27	uni				Cohort 4 # most contacts on pre-covid day
	E17	41	2Q28	uni				Cohort 4 # least contacts on pre-covid day
	E17	42	2Q29	uni				Cohort 4 # face to face contacts on new normal covid day
	E17	43	2Q30	uni				Cohort 4 # most contacts on new normal covid day
	E17	44	2Q31	uni				Cohort 4 # least contacts on new normal covid day
	E17	45	2Q32	uni				Cohorts 3&4 # child contacts on pre-covid day
	E17	46	2Q33	uni				Cohorts 3&4 # adult contacts on pre-covid day
	E17	47	2Q34	uni				Cohorts 3&4 # child contacts on new normal covid day
	E17	48	2Q35	uni				Cohorts 3&4 # adult contacts on new normal covid day
	E17	49	2Q36	uni				Percent school adherence
	E17	50	2Q37	uni				Percent contacts increase due to weather
	E17	51	2Q38	uni				# hand washes by children per day
	E18	1	TQ1	uni	41	50	58	Percent pupils on Day1
	E18	2	TQ2	uni	83	99	100	Percent teachers on Day 1
	E18	3	TQ3	uni	70	90	100	Percent support staff
	E18	4	TQ4	uni	50	65	73	Pecent pupils after two weeks
	E18	5	TQ5	uni	67	83	100	Percent teachers after two weeks
	E18	6	TQ6	uni	60	80	90	Percent support staff after two weeks
	E18	14	2Q1	uni				Cohort 1 no. children per bubble
	E18	15	2Q2	uni				Cohort 1 bubble spacing [m]
	E18	16	2Q3	uni				Cohort 2 no. children per bubble
	E18	17	2Q4	uni				Cohort 2 bubble spacing [m]
	E18	18	2Q5	uni	40	70	90	Cohort 1 no. face to face contacts on pre-COVID day
	E18	19	2Q6	uni	84	85	86	Cohort 1 no. most contacts on pre-COVID day
	E18	20	2Q7	uni	29	30	31	Cohort 1 # least contacts on pre-covid day
	E18	21	2Q8	uni				Cohort 1 # face to face contacts on new normal covid day
	E18	22	2Q9	uni				Cohort 1 # most contacts on new normal covid day
	E18	23	2Q10	uni				Cohort 1 # least contacts on new normal covid day
	E18	24	2Q11	uni	99	100	101	Percent difference Nursery / Reception daily contacts
	E18	25	2Q12	uni	69	70	71	Percent difference Year 1 / Reception daily contacts
	E18	26	2Q13	uni	35	45	60	Cohort 2 # face to face contacts on pre-covid day
	E18	27	2Q14	uni	61	62	63	Cohort 2 # most contacts on pre-covid day
	E18	28	2Q15	uni	32	33	34	Cohort 2 # least contacts on pre-covid day
	E18	29	2Q16	uni				Cohort 2 # face to face contacts on new normal covid day
	E18	30	2Q17	uni				Cohort 2 # most contacts on new normal covid day
	E18	31	2Q18	uni				Cohort 2 # least contacts on new normal covid day
	E18	32	2Q19	uni	199	200	201	Percent difference Yr2_5 / Yr 6 daily contacts
	E18	33	2Q20	uni	160	180	210	Cohort 3 # face to face contacts on pre-covid day
	E18	34	2Q21	uni	299	300	301	Cohort 3 # most contacts on pre-covid day
	E18	35	2Q22	uni	149	150	151	Cohort 3 # least contacts on pre-covid day
	E18	36	2Q23	uni				Cohort 3 # face to face contacts on new normal covid day
	E18	37	2Q24	uni				Cohort 3 # most contacts on new normal covd day
	E18	38	2Q25	uni				Cohort 3 # least contacts on new normal covid day
	E18	39	2Q26	uni	7	10	14	Cohort 4 # face to face contacts on pre-covid day
	E18	40	2Q27	uni	19	20	21	Cohort 4 # most contacts on pre-covid day
	E18	41	2Q28	uni	5	6	7	Cohort 4 # least contacts on pre-covid day
	E18	42	2Q29	uni				Cohort 4 # face to face contacts on new normal covid day
	E18	43	2Q30	uni				Cohort 4 # most contacts on new normal covid day
	E18	44	2Q31	uni				Cohort 4 # least contacts on new normal covid day
	E18	45	2Q32	uni	5	90	250	Cohorts 3&4 # child contacts on pre-covid day
	E18	46	2Q33	uni	4	6	8	Cohorts 3&4 # adult contacts on pre-covid day
	E18	47	2Q34	uni				Cohorts 3&4 # child contacts on new normal covid day
	E18	48	2Q35	uni				Cohorts 3&4 # adult contacts on new normal covid day
	E18	49	2Q36	uni				Percent school adherence
	E18	50	2Q37	uni				Percent contacts increase due to weather
	E18	51	2Q38	uni				# hand washes by children per day
	E19	1	TQ1	uni	5	7.5	15	Percent pupils on Day1
	E19	2	TQ2	uni	10	15	20	Percent teachers on Day 1
	E19	3	TQ3	uni	0	5	10	Percent support staff
	E19	4	TQ4	uni	30	35	40	Pecent pupils after two weeks
	E19	5	TQ5	uni	30	40	50	Percent teachers after two weeks
	E19	6	TQ6	uni	20	25	30	Percent support staff after two weeks
	E19	14	2Q1	uni	3	4	6	Cohort 1 no. children per bubble
	E19	15	2Q2	uni	19	20	21	Cohort 1 bubble spacing [m]
	E19	16	2Q3	uni	6	7	8	Cohort 2 no. children per bubble
	E19	17	2Q4	uni	19	20	21	Cohort 2 bubble spacing [m]
	E19	18	2Q5	uni	5	20	35	Cohort 1 no. face to face contacts on pre-COVID day
	E19	19	2Q6	uni	34	35	36	Cohort 1 no. most contacts on pre-COVID day
	E19	20	2Q7	uni	4	5	6	Cohort 1 # least contacts on pre-covid day
	E19	21	2Q8	uni	5	6	8	Cohort 1 # face to face contacts on new normal covid day
	E19	22	2Q9	uni	7	8	9	Cohort 1 # most contacts on new normal covid day
	E19	23	2Q10	uni	4	5	6	Cohort 1 # least contacts on new normal covid day
	E19	24	2Q11	uni	99	100	191	Percent difference Nursery / Reception daily contacts
	E19	25	2Q12	uni	149	150	151	Percent difference Year 1 / Reception daily contacts
	E19	26	2Q13	uni	15	45	60	Cohort 2 # face to face contacts on pre-covid day
	E19	27	2Q14	uni	59	60	61	Cohort 2 # most contacts on pre-covid day
	E19	28	2Q15	uni	14	15	16	Cohort 2 # least contacts on pre-covid day
	E19	29	2Q16	uni	6	8	10	Cohort 2 # face to face contacts on new normal covid day
	E19	30	2Q17	uni	9	10	11	Cohort 2 # most contacts on new normal covid day
	E19	31	2Q18	uni	5	6	7	Cohort 2 # least contacts on new normal covid day
	E19	32	2Q19	uni	99	100	101	Percent difference Yr2_5 / Yr 6 daily contacts
	E19	33	2Q20	uni	25	35	70	Cohort 3 # face to face contacts on pre-covid day
	E19	34	2Q21	uni	69	70	71	Cohort 3 # most contacts on pre-covid day
	E19	35	2Q22	uni	24	25	26	Cohort 3 # least contacts on pre-covid day
	E19	36	2Q23	uni	6	8	10	Cohort 3 # face to face contacts on new normal covid day
	E19	37	2Q24	uni	9	10	11	Cohort 3 # most contacts on new normal covd day
	E19	38	2Q25	uni	5	6	7	Cohort 3 # least contacts on new normal covid day
	E19	39	2Q26	uni	50	100	150	Cohort 4 # face to face contacts on pre-covid day
	E19	40	2Q27	uni	149	150	151	Cohort 4 # most contacts on pre-covid day
	E19	41	2Q28	uni	49	50	51	Cohort 4 # least contacts on pre-covid day
	E19	42	2Q29	uni	0	5	10	Cohort 4 # face to face contacts on new normal covid day
	E19	43	2Q30	uni	9	10	11	Cohort 4 # most contacts on new normal covid day
	E19	44	2Q31	uni	0	1	2	Cohort 4 # least contacts on new normal covid day
	E19	45	2Q32	uni	30	60	100	Cohorts 3&4 # child contacts on pre-covid day
	E19	46	2Q33	uni	10	20	300	Cohorts 3&4 # adult contacts on pre-covid day
	E19	47	2Q34	uni	5	6	8	Cohorts 3&4 # child contacts on new normal covid day
	E19	48	2Q35	uni	0	4	5	Cohorts 3&4 # adult contacts on new normal covid day
	E19	49	2Q36	uni	90	95	99	Percent school adherence
	E19	50	2Q37	uni	0	1	2	Percent contacts increase due to weather
	E19	51	2Q38	uni	3	4	6	# hand washes by children per day
	E20	1	TQ1	uni	30	50	80	Percent pupils on Day1
	E20	2	TQ2	uni	50	60	70	Percent teachers on Day 1
	E20	3	TQ3	uni	40	55	60	Percent support staff
	E20	4	TQ4	uni	40	60	85	Pecent pupils after two weeks
	E20	5	TQ5	uni	55	65	75	Percent teachers after two weeks
	E20	6	TQ6	uni	50	60	75	Percent support staff after two weeks
	E20	14	2Q1	uni				Cohort 1 no. children per bubble
	E20	15	2Q2	uni				Cohort 1 bubble spacing [m]
	E20	16	2Q3	uni				Cohort 2 no. children per bubble
	E20	17	2Q4	uni				Cohort 2 bubble spacing [m]
	E20	18	2Q5	uni	25	45	55	Cohort 1 no. face to face contacts on pre-COVID day
	E20	19	2Q6	uni	59	60	61	Cohort 1 no. most contacts on pre-COVID day
	E20	20	2Q7	uni	4	5	6	Cohort 1 # least contacts on pre-covid day
	E20	21	2Q8	uni	8	14	20	Cohort 1 # face to face contacts on new normal covid day
	E20	22	2Q9	uni	22	23	24	Cohort 1 # most contacts on new normal covid day
	E20	23	2Q10	uni	4	5	6	Cohort 1 # least contacts on new normal covid day
	E20	24	2Q11	uni	99	100	101	Percent difference Nursery / Reception daily contacts
	E20	25	2Q12	uni	99	100	101	Percent difference Year 1 / Reception daily contacts
	E20	26	2Q13	uni	15	45	55	Cohort 2 # face to face contacts on pre-covid day
	E20	27	2Q14	uni	59	60	61	Cohort 2 # most contacts on pre-covid day
	E20	28	2Q15	uni	4	5	6	Cohort 2 # least contacts on pre-covid day
	E20	29	2Q16	uni	8	15	20	Cohort 2 # face to face contacts on new normal covid day
	E20	30	2Q17	uni	22	23	24	Cohort 2 # most contacts on new normal covid day
	E20	31	2Q18	uni	4	5	6	Cohort 2 # least contacts on new normal covid day
	E20	32	2Q19	uni	114	115	116	Percent difference Yr2_5 / Yr 6 daily contacts
	E20	33	2Q20	uni	20	50	70	Cohort 3 # face to face contacts on pre-covid day
	E20	34	2Q21	uni	74	75	76	Cohort 3 # most contacts on pre-covid day
	E20	35	2Q22	uni	9	10	11	Cohort 3 # least contacts on pre-covid day
	E20	36	2Q23	uni	12	18	24	Cohort 3 # face to face contacts on new normal covid day
	E20	37	2Q24	uni	24	25	26	Cohort 3 # most contacts on new normal covd day
	E20	38	2Q25	uni	7	8	9	Cohort 3 # least contacts on new normal covid day
	E20	39	2Q26	uni	30	100	150	Cohort 4 # face to face contacts on pre-covid day
	E20	40	2Q27	uni	159	160	161	Cohort 4 # most contacts on pre-covid day
	E20	41	2Q28	uni	24	25	26	Cohort 4 # least contacts on pre-covid day
	E20	42	2Q29	uni	30	70	90	Cohort 4 # face to face contacts on new normal covid day
	E20	43	2Q30	uni	94	95	96	Cohort 4 # most contacts on new normal covid day
	E20	44	2Q31	uni	19	20	21	Cohort 4 # least contacts on new normal covid day
	E20	45	2Q32	uni	45	75	100	Cohorts 3&4 # child contacts on pre-covid day
	E20	46	2Q33	uni	12	26	37	Cohorts 3&4 # adult contacts on pre-covid day
	E20	47	2Q34	uni	10	16	22	Cohorts 3&4 # child contacts on new normal covid day
	E20	48	2Q35	uni	8	12	18	Cohorts 3&4 # adult contacts on new normal covid day
	E20	49	2Q36	uni				Percent school adherence
	E20	50	2Q37	uni				Percent contacts increase due to weather
	E20	51	2Q38	uni				# hand washes by children per day
	E22	1	TQ1	uni	60	63	68	Percent pupils on Day1
	E22	2	TQ2	uni	80	90	100	Percent teachers on Day 1
	E22	3	TQ3	uni	45	50	55	Percent support staff
	E22	4	TQ4	uni	70	72.5	75	Pecent pupils after two weeks
	E22	5	TQ5	uni	80	90	100	Percent teachers after two weeks
	E22	6	TQ6	uni	45	50	55	Percent support staff after two weeks
	E22	14	2Q1	uni				Cohort 1 no. children per bubble
	E22	15	2Q2	uni				Cohort 1 bubble spacing [m]
	E22	16	2Q3	uni				Cohort 2 no. children per bubble
	E22	17	2Q4	uni				Cohort 2 bubble spacing [m]
	E22	18	2Q5	uni				Cohort 1 no. face to face contacts on pre-COVID day
	E22	19	2Q6	uni				Cohort 1 no. most contacts on pre-COVID day
	E22	20	2Q7	uni				Cohort 1 # least contacts on pre-covid day
	E22	21	2Q8	uni				Cohort 1 # face to face contacts on new normal covid day
	E22	22	2Q9	uni				Cohort 1 # most contacts on new normal covid day
	E22	23	2Q10	uni				Cohort 1 # least contacts on new normal covid day
	E22	24	2Q11	uni				Percent difference Nursery / Reception daily contacts
	E22	25	2Q12	uni				Percent difference Year 1 / Reception daily contacts
	E22	26	2Q13	uni				Cohort 2 # face to face contacts on pre-covid day
	E22	27	2Q14	uni				Cohort 2 # most contacts on pre-covid day
	E22	28	2Q15	uni				Cohort 2 # least contacts on pre-covid day
	E22	29	2Q16	uni				Cohort 2 # face to face contacts on new normal covid day
	E22	30	2Q17	uni				Cohort 2 # most contacts on new normal covid day
	E22	31	2Q18	uni				Cohort 2 # least contacts on new normal covid day
	E22	32	2Q19	uni				Percent difference Yr2_5 / Yr 6 daily contacts
	E22	33	2Q20	uni				Cohort 3 # face to face contacts on pre-covid day
	E22	34	2Q21	uni				Cohort 3 # most contacts on pre-covid day
	E22	35	2Q22	uni				Cohort 3 # least contacts on pre-covid day
	E22	36	2Q23	uni				Cohort 3 # face to face contacts on new normal covid day
	E22	37	2Q24	uni				Cohort 3 # most contacts on new normal covd day
	E22	38	2Q25	uni				Cohort 3 # least contacts on new normal covid day
	E22	39	2Q26	uni				Cohort 4 # face to face contacts on pre-covid day
	E22	40	2Q27	uni				Cohort 4 # most contacts on pre-covid day
	E22	41	2Q28	uni				Cohort 4 # least contacts on pre-covid day
	E22	42	2Q29	uni				Cohort 4 # face to face contacts on new normal covid day
	E22	43	2Q30	uni				Cohort 4 # most contacts on new normal covid day
	E22	44	2Q31	uni				Cohort 4 # least contacts on new normal covid day
	E22	45	2Q32	uni				Cohorts 3&4 # child contacts on pre-covid day
	E22	46	2Q33	uni				Cohorts 3&4 # adult contacts on pre-covid day
	E22	47	2Q34	uni				Cohorts 3&4 # child contacts on new normal covid day
	E22	48	2Q35	uni				Cohorts 3&4 # adult contacts on new normal covid day
	E22	49	2Q36	uni				Percent school adherence
	E22	50	2Q37	uni				Percent contacts increase due to weather
	E22	51	2Q38	uni				# hand washes by children per day
	E23	1	TQ1	uni	10	15	23	Percent pupils on Day1
	E23	2	TQ2	uni	70	84	92	Percent teachers on Day 1
	E23	3	TQ3	uni	60	72	88	Percent support staff
	E23	4	TQ4	uni	20	25	33	Pecent pupils after two weeks
	E23	5	TQ5	uni	70	84	92	Percent teachers after two weeks
	E23	6	TQ6	uni	60	72	88	Percent support staff after two weeks
	E23	14	2Q1	uni	15	16	17	Cohort 1 no. children per bubble
	E23	15	2Q2	uni	19	20	21	Cohort 1 bubble spacing [m]
	E23	16	2Q3	uni	6	7	8	Cohort 2 no. children per bubble
	E23	17	2Q4	uni	19	20	21	Cohort 2 bubble spacing [m]
	E23	18	2Q5	uni	44	62	88	Cohort 1 no. face to face contacts on pre-COVID day
	E23	19	2Q6	uni	87	88	89	Cohort 1 no. most contacts on pre-COVID day
	E23	20	2Q7	uni	43	44	45	Cohort 1 # least contacts on pre-covid day
	E23	21	2Q8	uni	44	62	88	Cohort 1 # face to face contacts on new normal covid day
	E23	22	2Q9	uni	87	88	89	Cohort 1 # most contacts on new normal covid day
	E23	23	2Q10	uni	43	44	45	Cohort 1 # least contacts on new normal covid day
	E23	24	2Q11	uni	99	100	101	Percent difference Nursery / Reception daily contacts
	E23	25	2Q12	uni	99	100	101	Percent difference Year 1 / Reception daily contacts
	E23	26	2Q13	uni	34	48	68	Cohort 2 # face to face contacts on pre-covid day
	E23	27	2Q14	uni	67	68	69	Cohort 2 # most contacts on pre-covid day
	E23	28	2Q15	uni	33	34	35	Cohort 2 # least contacts on pre-covid day
	E23	29	2Q16	uni	7	28	45	Cohort 2 # face to face contacts on new normal covid day
	E23	30	2Q17	uni	44	45	46	Cohort 2 # most contacts on new normal covid day
	E23	31	2Q18	uni	6	7	8	Cohort 2 # least contacts on new normal covid day
	E23	32	2Q19	uni	99	100	101	Percent difference Yr2_5 / Yr 6 daily contacts
	E23	33	2Q20	uni	34	49	76	Cohort 3 # face to face contacts on pre-covid day
	E23	34	2Q21	uni	75	76	77	Cohort 3 # most contacts on pre-covid day
	E23	35	2Q22	uni	33	34	35	Cohort 3 # least contacts on pre-covid day
	E23	36	2Q23	uni	12	35	50	Cohort 3 # face to face contacts on new normal covid day
	E23	37	2Q24	uni	49	50	51	Cohort 3 # most contacts on new normal covd day
	E23	38	2Q25	uni	11	12	13	Cohort 3 # least contacts on new normal covid day
	E23	39	2Q26	uni	19	25	35	Cohort 4 # face to face contacts on pre-covid day
	E23	40	2Q27	uni	34	35	36	Cohort 4 # most contacts on pre-covid day
	E23	41	2Q28	uni	24	25	26	Cohort 4 # least contacts on pre-covid day
	E23	42	2Q29	uni	4	12	20	Cohort 4 # face to face contacts on new normal covid day
	E23	43	2Q30	uni	19	20	21	Cohort 4 # most contacts on new normal covid day
	E23	44	2Q31	uni	3	4	5	Cohort 4 # least contacts on new normal covid day
	E23	45	2Q32	uni	17	38	81	Cohorts 3&4 # child contacts on pre-covid day
	E23	46	2Q33	uni	6	12	24	Cohorts 3&4 # adult contacts on pre-covid day
	E23	47	2Q34	uni	0	6	16	Cohorts 3&4 # child contacts on new normal covid day
	E23	48	2Q35	uni	2	6	11	Cohorts 3&4 # adult contacts on new normal covid day
	E23	49	2Q36	uni	3	23	50	Percent school adherence
	E23	50	2Q37	uni	-18	-9	10	Percent contacts increase due to weather
	E23	51	2Q38	uni	9	10	30	# hand washes by children per day
	E24	1	TQ1	uni	38	55	57	Percent pupils on Day1
	E24	2	TQ2	uni	59	71	76	Percent teachers on Day 1
	E24	3	TQ3	uni	32	40	44	Percent support staff
	E24	4	TQ4	uni	32	50	57	Pecent pupils after two weeks
	E24	5	TQ5	uni	59	71	76	Percent teachers after two weeks
	E24	6	TQ6	uni	32	40	44	Percent support staff after two weeks
	E24	14	2Q1	uni	9	10	11	Cohort 1 no. children per bubble
	E24	15	2Q2	uni	0.9	1	1.1	Cohort 1 bubble spacing [m]
	E24	16	2Q3	uni	13	14	15	Cohort 2 no. children per bubble
	E24	17	2Q4	uni	0.9	1	1.1	Cohort 2 bubble spacing [m]
	E24	18	2Q5	uni	14	20	30	Cohort 1 no. face to face contacts on pre-COVID day
	E24	19	2Q6	uni	29	30	31	Cohort 1 no. most contacts on pre-COVID day
	E24	20	2Q7	uni	11	12	13	Cohort 1 # least contacts on pre-covid day
	E24	21	2Q8	uni	4	8	9	Cohort 1 # face to face contacts on new normal covid day
	E24	22	2Q9	uni	9	10	11	Cohort 1 # most contacts on new normal covid day
	E24	23	2Q10	uni	5	6	7	Cohort 1 # least contacts on new normal covid day
	E24	24	2Q11	uni	99	100	101	Percent difference Nursery / Reception daily contacts
	E24	25	2Q12	uni	99	100	101	Percent difference Year 1 / Reception daily contacts
	E24	26	2Q13	uni	14	20	30	Cohort 2 # face to face contacts on pre-covid day
	E24	27	2Q14	uni	29	30	31	Cohort 2 # most contacts on pre-covid day
	E24	28	2Q15	uni	11	12	13	Cohort 2 # least contacts on pre-covid day
	E24	29	2Q16	uni	6	10	14	Cohort 2 # face to face contacts on new normal covid day
	E24	30	2Q17	uni	13	14	15	Cohort 2 # most contacts on new normal covid day
	E24	31	2Q18	uni	7	8	9	Cohort 2 # least contacts on new normal covid day
	E24	32	2Q19	uni	149	150	151	Percent difference Yr2_5 / Yr 6 daily contacts
	E24	33	2Q20	uni	30	40	50	Cohort 3 # face to face contacts on pre-covid day
	E24	34	2Q21	uni	21	22	23	Cohort 3 # most contacts on pre-covid day
	E24	35	2Q22	uni	13	14	15	Cohort 3 # least contacts on pre-covid day
	E24	36	2Q23	uni	14	20	30	Cohort 3 # face to face contacts on new normal covid day
	E24	37	2Q24	uni	19	20	21	Cohort 3 # most contacts on new normal covd day
	E24	38	2Q25	uni	14	15	16	Cohort 3 # least contacts on new normal covid day
	E24	39	2Q26	uni	6	20	35	Cohort 4 # face to face contacts on pre-covid day
	E24	40	2Q27	uni	39	40	41	Cohort 4 # most contacts on pre-covid day
	E24	41	2Q28	uni	9	10	11	Cohort 4 # least contacts on pre-covid day
	E24	42	2Q29	uni	1	4	6	Cohort 4 # face to face contacts on new normal covid day
	E24	43	2Q30	uni	7	8	9	Cohort 4 # most contacts on new normal covid day
	E24	44	2Q31	uni	1	2	3	Cohort 4 # least contacts on new normal covid day
	E24	45	2Q32	uni	2	20	60	Cohorts 3&4 # child contacts on pre-covid day
	E24	46	2Q33	uni	2	6	10	Cohorts 3&4 # adult contacts on pre-covid day
	E24	47	2Q34	uni	1	10	16	Cohorts 3&4 # child contacts on new normal covid day
	E24	48	2Q35	uni	1	2	4	Cohorts 3&4 # adult contacts on new normal covid day
	E24	49	2Q36	uni	60	80	85	Percent school adherence
	E24	50	2Q37	uni	0	1	2	Percent contacts increase due to weather
	E24	51	2Q38	uni	4	6	8	# hand washes by children per day
	E25	1	TQ1	uni	67	71	75	Percent pupils on Day1
	E25	2	TQ2	uni	84	92	100	Percent teachers on Day 1
	E25	3	TQ3	uni	71	76	81	Percent support staff
	E25	4	TQ4	uni	71	76	81	Pecent pupils after two weeks
	E25	5	TQ5	uni	84	92	100	Percent teachers after two weeks
	E25	6	TQ6	uni	71	76	81	Percent support staff after two weeks
	E25	14	2Q1	uni				Cohort 1 no. children per bubble
	E25	15	2Q2	uni				Cohort 1 bubble spacing [m]
	E25	16	2Q3	uni				Cohort 2 no. children per bubble
	E25	17	2Q4	uni				Cohort 2 bubble spacing [m]
	E25	18	2Q5	uni				Cohort 1 no. face to face contacts on pre-COVID day
	E25	19	2Q6	uni				Cohort 1 no. most contacts on pre-COVID day
	E25	20	2Q7	uni				Cohort 1 # least contacts on pre-covid day
	E25	21	2Q8	uni				Cohort 1 # face to face contacts on new normal covid day
	E25	22	2Q9	uni				Cohort 1 # most contacts on new normal covid day
	E25	23	2Q10	uni				Cohort 1 # least contacts on new normal covid day
	E25	24	2Q11	uni				Percent difference Nursery / Reception daily contacts
	E25	25	2Q12	uni				Percent difference Year 1 / Reception daily contacts
	E25	26	2Q13	uni				Cohort 2 # face to face contacts on pre-covid day
	E25	27	2Q14	uni				Cohort 2 # most contacts on pre-covid day
	E25	28	2Q15	uni				Cohort 2 # least contacts on pre-covid day
	E25	29	2Q16	uni				Cohort 2 # face to face contacts on new normal covid day
	E25	30	2Q17	uni				Cohort 2 # most contacts on new normal covid day
	E25	31	2Q18	uni				Cohort 2 # least contacts on new normal covid day
	E25	32	2Q19	uni				Percent difference Yr2_5 / Yr 6 daily contacts
	E25	33	2Q20	uni				Cohort 3 # face to face contacts on pre-covid day
	E25	34	2Q21	uni				Cohort 3 # most contacts on pre-covid day
	E25	35	2Q22	uni				Cohort 3 # least contacts on pre-covid day
	E25	36	2Q23	uni				Cohort 3 # face to face contacts on new normal covid day
	E25	37	2Q24	uni				Cohort 3 # most contacts on new normal covd day
	E25	38	2Q25	uni				Cohort 3 # least contacts on new normal covid day
	E25	39	2Q26	uni				Cohort 4 # face to face contacts on pre-covid day
	E25	40	2Q27	uni				Cohort 4 # most contacts on pre-covid day
	E25	41	2Q28	uni				Cohort 4 # least contacts on pre-covid day
	E25	42	2Q29	uni				Cohort 4 # face to face contacts on new normal covid day
	E25	43	2Q30	uni				Cohort 4 # most contacts on new normal covid day
	E25	44	2Q31	uni				Cohort 4 # least contacts on new normal covid day
	E25	45	2Q32	uni				Cohorts 3&4 # child contacts on pre-covid day
	E25	46	2Q33	uni				Cohorts 3&4 # adult contacts on pre-covid day
	E25	47	2Q34	uni				Cohorts 3&4 # child contacts on new normal covid day
	E25	48	2Q35	uni				Cohorts 3&4 # adult contacts on new normal covid day
	E25	49	2Q36	uni				Percent school adherence
	E25	50	2Q37	uni				Percent contacts increase due to weather
	E25	51	2Q38	uni				# hand washes by children per day
	E26	1	TQ1	uni	5	15	25	Percent pupils on Day1
	E26	2	TQ2	uni	20	33	40	Percent teachers on Day 1
	E26	3	TQ3	uni	20	30	33	Percent support staff
	E26	4	TQ4	uni	15	40	60	Pecent pupils after two weeks
	E26	5	TQ5	uni	60	70	80	Percent teachers after two weeks
	E26	6	TQ6	uni	28	50	65	Percent support staff after two weeks
	E26	14	2Q1	uni	5	8	10	Cohort 1 no. children per bubble
	E26	15	2Q2	uni	19	20	21	Cohort 1 bubble spacing [m]
	E26	16	2Q3	uni				Cohort 2 no. children per bubble
	E26	17	2Q4	uni				Cohort 2 bubble spacing [m]
	E26	18	2Q5	uni	20	30	90	Cohort 1 no. face to face contacts on pre-COVID day
	E26	19	2Q6	uni	19	20	21	Cohort 1 no. most contacts on pre-COVID day
	E26	20	2Q7	uni	2	3	4	Cohort 1 # least contacts on pre-covid day
	E26	21	2Q8	uni	3	8	12	Cohort 1 # face to face contacts on new normal covid day
	E26	22	2Q9	uni				Cohort 1 # most contacts on new normal covid day
	E26	23	2Q10	uni				Cohort 1 # least contacts on new normal covid day
	E26	24	2Q11	uni	19	20	21	Percent difference Nursery / Reception daily contacts
	E26	25	2Q12	uni	49	50	51	Percent difference Year 1 / Reception daily contacts
	E26	26	2Q13	uni				Cohort 2 # face to face contacts on pre-covid day
	E26	27	2Q14	uni				Cohort 2 # most contacts on pre-covid day
	E26	28	2Q15	uni				Cohort 2 # least contacts on pre-covid day
	E26	29	2Q16	uni				Cohort 2 # face to face contacts on new normal covid day
	E26	30	2Q17	uni				Cohort 2 # most contacts on new normal covid day
	E26	31	2Q18	uni				Cohort 2 # least contacts on new normal covid day
	E26	32	2Q19	uni				Percent difference Yr2_5 / Yr 6 daily contacts
	E26	33	2Q20	uni	20	35	50	Cohort 3 # face to face contacts on pre-covid day
	E26	34	2Q21	uni	59	60	61	Cohort 3 # most contacts on pre-covid day
	E26	35	2Q22	uni	9	10	11	Cohort 3 # least contacts on pre-covid day
	E26	36	2Q23	uni	1	3	7	Cohort 3 # face to face contacts on new normal covid day
	E26	37	2Q24	uni	8	9	10	Cohort 3 # most contacts on new normal covd day
	E26	38	2Q25	uni	0	1	2	Cohort 3 # least contacts on new normal covid day
	E26	39	2Q26	uni	5	10	20	Cohort 4 # face to face contacts on pre-covid day
	E26	40	2Q27	uni	24	25	26	Cohort 4 # most contacts on pre-covid day
	E26	41	2Q28	uni	1	2	3	Cohort 4 # least contacts on pre-covid day
	E26	42	2Q29	uni	0	1	3	Cohort 4 # face to face contacts on new normal covid day
	E26	43	2Q30	uni	2	3	4	Cohort 4 # most contacts on new normal covid day
	E26	44	2Q31	uni	0	1	2	Cohort 4 # least contacts on new normal covid day
	E26	45	2Q32	uni	10	30	50	Cohorts 3&4 # child contacts on pre-covid day
	E26	46	2Q33	uni	2	6	10	Cohorts 3&4 # adult contacts on pre-covid day
	E26	47	2Q34	uni	1	3	7	Cohorts 3&4 # child contacts on new normal covid day
	E26	48	2Q35	uni	0	1	3	Cohorts 3&4 # adult contacts on new normal covid day
	E26	49	2Q36	uni	60	80	90	Percent school adherence
	E26	50	2Q37	uni	0	1	2	Percent contacts increase due to weather
	E26	51	2Q38	uni	8	10	14	# hand washes by children per day
	E28	1	TQ1	uni	13	23	28	Percent pupils on Day1
	E28	2	TQ2	uni	27	45	64	Percent teachers on Day 1
	E28	3	TQ3	uni	65	85	90	Percent support staff
	E28	4	TQ4	uni	34	50	70	Pecent pupils after two weeks
	E28	5	TQ5	uni	27	45	64	Percent teachers after two weeks
	E28	6	TQ6	uni	65	85	90	Percent support staff after two weeks
	E28	14	2Q1	uni	12	13	14	Cohort 1 no. children per bubble
	E28	15	2Q2	uni	1.9	2	2.1	Cohort 1 bubble spacing [m]
	E28	16	2Q3	uni	13	14	15	Cohort 2 no. children per bubble
	E28	17	2Q4	uni	1.9	2	2.1	Cohort 2 bubble spacing [m]
	E28	18	2Q5	uni	35	65	150	Cohort 1 no. face to face contacts on pre-COVID day
	E28	19	2Q6	uni	179	180	181	Cohort 1 no. most contacts on pre-COVID day
	E28	20	2Q7	uni	39	40	41	Cohort 1 # least contacts on pre-covid day
	E28	21	2Q8	uni	20	35	55	Cohort 1 # face to face contacts on new normal covid day
	E28	22	2Q9	uni	49	50	51	Cohort 1 # most contacts on new normal covid day
	E28	23	2Q10	uni	9	10	11	Cohort 1 # least contacts on new normal covid day
	E28	24	2Q11	uni	19	20	21	Percent difference Nursery / Reception daily contacts
	E28	25	2Q12	uni				Percent difference Year 1 / Reception daily contacts
	E28	26	2Q13	uni	30	45	85	Cohort 2 # face to face contacts on pre-covid day
	E28	27	2Q14	uni	149	150	151	Cohort 2 # most contacts on pre-covid day
	E28	28	2Q15	uni	9	10	11	Cohort 2 # least contacts on pre-covid day
	E28	29	2Q16	uni	0	15	25	Cohort 2 # face to face contacts on new normal covid day
	E28	30	2Q17	uni	34	35	36	Cohort 2 # most contacts on new normal covid day
	E28	31	2Q18	uni	0	1	2	Cohort 2 # least contacts on new normal covid day
	E28	32	2Q19	uni	124	125	126	Percent difference Yr2_5 / Yr 6 daily contacts
	E28	33	2Q20	uni	20	90	250	Cohort 3 # face to face contacts on pre-covid day
	E28	34	2Q21	uni	349	350	351	Cohort 3 # most contacts on pre-covid day
	E28	35	2Q22	uni	49	50	51	Cohort 3 # least contacts on pre-covid day
	E28	36	2Q23	uni	0	20	100	Cohort 3 # face to face contacts on new normal covid day
	E28	37	2Q24	uni	149	150	151	Cohort 3 # most contacts on new normal covd day
	E28	38	2Q25	uni	0	1	2	Cohort 3 # least contacts on new normal covid day
	E28	39	2Q26	uni	2	15	40	Cohort 4 # face to face contacts on pre-covid day
	E28	40	2Q27	uni	99	100	101	Cohort 4 # most contacts on pre-covid day
	E28	41	2Q28	uni	4	5	6	Cohort 4 # least contacts on pre-covid day
	E28	42	2Q29	uni	0	3	10	Cohort 4 # face to face contacts on new normal covid day
	E28	43	2Q30	uni	19	20	21	Cohort 4 # most contacts on new normal covid day
	E28	44	2Q31	uni	0	1	2	Cohort 4 # least contacts on new normal covid day
	E28	45	2Q32	uni	12	75	220	Cohorts 3&4 # child contacts on pre-covid day
	E28	46	2Q33	uni	5	20	35	Cohorts 3&4 # adult contacts on pre-covid day
	E28	47	2Q34	uni	0	15	180	Cohorts 3&4 # child contacts on new normal covid day
	E28	48	2Q35	uni	0	5	25	Cohorts 3&4 # adult contacts on new normal covid day
	E28	49	2Q36	uni	60	80	96	Percent school adherence
	E28	50	2Q37	uni	-15	10	30	Percent contacts increase due to weather
	E28	51	2Q38	uni	4	8	15	# hand washes by children per day
	E30	1	TQ1	uni	33	36	42	Percent pupils on Day1
	E30	2	TQ2	uni	38	47	63	Percent teachers on Day 1
	E30	3	TQ3	uni	19	24	28	Percent support staff
	E30	4	TQ4	uni	42	49	58	Pecent pupils after two weeks
	E30	5	TQ5	uni	48	56	67	Percent teachers after two weeks
	E30	6	TQ6	uni	21	28	38	Percent support staff after two weeks
	E30	14	2Q1	uni	14	15	16	Cohort 1 no. children per bubble
	E30	15	2Q2	uni	19	20	21	Cohort 1 bubble spacing [m]
	E30	16	2Q3	uni	11	12	13	Cohort 2 no. children per bubble
	E30	17	2Q4	uni	19	20	21	Cohort 2 bubble spacing [m]
	E30	18	2Q5	uni	5	35	80	Cohort 1 no. face to face contacts on pre-COVID day
	E30	19	2Q6	uni	69	70	71	Cohort 1 no. most contacts on pre-COVID day
	E30	20	2Q7	uni	39	40	41	Cohort 1 # least contacts on pre-covid day
	E30	21	2Q8	uni	15	18	35	Cohort 1 # face to face contacts on new normal covid day
	E30	22	2Q9	uni	19	20	21	Cohort 1 # most contacts on new normal covid day
	E30	23	2Q10	uni	14	15	16	Cohort 1 # least contacts on new normal covid day
	E30	24	2Q11	uni	99	100	101	Percent difference Nursery / Reception daily contacts
	E30	25	2Q12	uni	99	100	101	Percent difference Year 1 / Reception daily contacts
	E30	26	2Q13	uni	12	65	80	Cohort 2 # face to face contacts on pre-covid day
	E30	27	2Q14	uni	59	60	61	Cohort 2 # most contacts on pre-covid day
	E30	28	2Q15	uni	23	24	25	Cohort 2 # least contacts on pre-covid day
	E30	29	2Q16	uni	6	18	25	Cohort 2 # face to face contacts on new normal covid day
	E30	30	2Q17	uni	19	20	21	Cohort 2 # most contacts on new normal covid day
	E30	31	2Q18	uni	9	10	11	Cohort 2 # least contacts on new normal covid day
	E30	32	2Q19	uni	99	100	101	Percent difference Yr2_5 / Yr 6 daily contacts
	E30	33	2Q20	uni	28	40	90	Cohort 3 # face to face contacts on pre-covid day
	E30	34	2Q21	uni	79	80	81	Cohort 3 # most contacts on pre-covid day
	E30	35	2Q22	uni	29	30	31	Cohort 3 # least contacts on pre-covid day
	E30	36	2Q23	uni	14	24	30	Cohort 3 # face to face contacts on new normal covid day
	E30	37	2Q24	uni	17	18	19	Cohort 3 # most contacts on new normal covd day
	E30	38	2Q25	uni	13	14	15	Cohort 3 # least contacts on new normal covid day
	E30	39	2Q26	uni	8	25	30	Cohort 4 # face to face contacts on pre-covid day
	E30	40	2Q27	uni	14	15	16	Cohort 4 # most contacts on pre-covid day
	E30	41	2Q28	uni	4	5	6	Cohort 4 # least contacts on pre-covid day
	E30	42	2Q29	uni	5	10	15	Cohort 4 # face to face contacts on new normal covid day
	E30	43	2Q30	uni	4	5	6	Cohort 4 # most contacts on new normal covid day
	E30	44	2Q31	uni	1	2	3	Cohort 4 # least contacts on new normal covid day
	E30	45	2Q32	uni	35	70	84	Cohorts 3&4 # child contacts on pre-covid day
	E30	46	2Q33	uni	12	18	20	Cohorts 3&4 # adult contacts on pre-covid day
	E30	47	2Q34	uni	12	15	18	Cohorts 3&4 # child contacts on new normal covid day
	E30	48	2Q35	uni	1	3	5	Cohorts 3&4 # adult contacts on new normal covid day
	E30	49	2Q36	uni	94	95	96	Percent school adherence
	E30	50	2Q37	uni	0	1	2	Percent contacts increase due to weather
	E30	51	2Q38	uni	7	8	9	# hand washes by children per day
	E32	1	TQ1	uni	55	58	61	Percent pupils on Day1
	E32	2	TQ2	uni	98	99	100	Percent teachers on Day 1
	E32	3	TQ3	uni	77	78	79	Percent support staff
	E32	4	TQ4	uni				Pecent pupils after two weeks
	E32	5	TQ5	uni	98	99	100	Percent teachers after two weeks
	E32	6	TQ6	uni	77	78	79	Percent support staff after two weeks
	E32	14	2Q1	uni	7	8	9	Cohort 1 no. children per bubble
	E32	15	2Q2	uni	1.9	2	2.1	Cohort 1 bubble spacing [m]
	E32	16	2Q3	uni	10	11	12	Cohort 2 no. children per bubble
	E32	17	2Q4	uni	1.9	2	2.1	Cohort 2 bubble spacing [m]
	E32	18	2Q5	uni	20	40	60	Cohort 1 no. face to face contacts on pre-COVID day
	E32	19	2Q6	uni	60	61	62	Cohort 1 no. most contacts on pre-COVID day
	E32	20	2Q7	uni	18	19	20	Cohort 1 # least contacts on pre-covid day
	E32	21	2Q8	uni	4	8	10	Cohort 1 # face to face contacts on new normal covid day
	E32	22	2Q9	uni	10	11	12	Cohort 1 # most contacts on new normal covid day
	E32	23	2Q10	uni	2	3	4	Cohort 1 # least contacts on new normal covid day
	E32	24	2Q11	uni				Percent difference Nursery / Reception daily contacts
	E32	25	2Q12	uni				Percent difference Year 1 / Reception daily contacts
	E32	26	2Q13	uni	10	30	40	Cohort 2 # face to face contacts on pre-covid day
	E32	27	2Q14	uni	40	41	42	Cohort 2 # most contacts on pre-covid day
	E32	28	2Q15	uni	8	9	10	Cohort 2 # least contacts on pre-covid day
	E32	29	2Q16	uni	0	1	3	Cohort 2 # face to face contacts on new normal covid day
	E32	30	2Q17	uni	3	4	5	Cohort 2 # most contacts on new normal covid day
	E32	31	2Q18	uni	0	1	2	Cohort 2 # least contacts on new normal covid day
	E32	32	2Q19	uni	199	200	201	Percent difference Yr2_5 / Yr 6 daily contacts
	E32	33	2Q20	uni	15	25	40	Cohort 3 # face to face contacts on pre-covid day
	E32	34	2Q21	uni	49	50	51	Cohort 3 # most contacts on pre-covid day
	E32	35	2Q22	uni	9	10	11	Cohort 3 # least contacts on pre-covid day
	E32	36	2Q23	uni	0	1	2	Cohort 3 # face to face contacts on new normal covid day
	E32	37	2Q24	uni	2	3	4	Cohort 3 # most contacts on new normal covd day
	E32	38	2Q25	uni	0	1	2	Cohort 3 # least contacts on new normal covid day
	E32	39	2Q26	uni	1	30	60	Cohort 4 # face to face contacts on pre-covid day
	E32	40	2Q27	uni	79	80	81	Cohort 4 # most contacts on pre-covid day
	E32	41	2Q28	uni	0	1	2	Cohort 4 # least contacts on pre-covid day
	E32	42	2Q29	uni	0	1	2	Cohort 4 # face to face contacts on new normal covid day
	E32	43	2Q30	uni	1	2	3	Cohort 4 # most contacts on new normal covid day
	E32	44	2Q31	uni	0	1	2	Cohort 4 # least contacts on new normal covid day
	E32	45	2Q32	uni	1	30	60	Cohorts 3&4 # child contacts on pre-covid day
	E32	46	2Q33	uni	3	5	10	Cohorts 3&4 # adult contacts on pre-covid day
	E32	47	2Q34	uni	0	1	2	Cohorts 3&4 # child contacts on new normal covid day
	E32	48	2Q35	uni	0	1	2	Cohorts 3&4 # adult contacts on new normal covid day
	E32	49	2Q36	uni	90	95	100	Percent school adherence
	E32	50	2Q37	uni	0	1	2	Percent contacts increase due to weather
	E32	51	2Q38	uni	4	5	6	# hand washes by children per day
	E33	1	TQ1	uni	25	40	50	Percent pupils on Day1
	E33	2	TQ2	uni	54	77	84	Percent teachers on Day 1
	E33	3	TQ3	uni	59	76	82	Percent support staff
	E33	4	TQ4	uni	30	45	55	Pecent pupils after two weeks
	E33	5	TQ5	uni	62	77	92	Percent teachers after two weeks
	E33	6	TQ6	uni	59	76	88	Percent support staff after two weeks
	E33	14	2Q1	uni	5	6	7	Cohort 1 no. children per bubble
	E33	15	2Q2	uni	9	10	11	Cohort 1 bubble spacing [m]
	E33	16	2Q3	uni	7	8	9	Cohort 2 no. children per bubble
	E33	17	2Q4	uni	4	5	6	Cohort 2 bubble spacing [m]
	E33	18	2Q5	uni	7	15	30	Cohort 1 no. face to face contacts on pre-COVID day
	E33	19	2Q6	uni	19	20	21	Cohort 1 no. most contacts on pre-COVID day
	E33	20	2Q7	uni	9	10	11	Cohort 1 # least contacts on pre-covid day
	E33	21	2Q8	uni	3	7	9	Cohort 1 # face to face contacts on new normal covid day
	E33	22	2Q9	uni	8	9	10	Cohort 1 # most contacts on new normal covid day
	E33	23	2Q10	uni	1	2	3	Cohort 1 # least contacts on new normal covid day
	E33	24	2Q11	uni	99	100	101	Percent difference Nursery / Reception daily contacts
	E33	25	2Q12	uni	99	100	101	Percent difference Year 1 / Reception daily contacts
	E33	26	2Q13	uni	5	12	30	Cohort 2 # face to face contacts on pre-covid day
	E33	27	2Q14	uni	19	20	21	Cohort 2 # most contacts on pre-covid day
	E33	28	2Q15	uni	4	5	6	Cohort 2 # least contacts on pre-covid day
	E33	29	2Q16	uni	2	4	8	Cohort 2 # face to face contacts on new normal covid day
	E33	30	2Q17	uni	5	6	7	Cohort 2 # most contacts on new normal covid day
	E33	31	2Q18	uni	2	3	4	Cohort 2 # least contacts on new normal covid day
	E33	32	2Q19	uni	129	130	131	Percent difference Yr2_5 / Yr 6 daily contacts
	E33	33	2Q20	uni	30	37	50	Cohort 3 # face to face contacts on pre-covid day
	E33	34	2Q21	uni	44	45	46	Cohort 3 # most contacts on pre-covid day
	E33	35	2Q22	uni	27	28	29	Cohort 3 # least contacts on pre-covid day
	E33	36	2Q23	uni	10	13	18	Cohort 3 # face to face contacts on new normal covid day
	E33	37	2Q24	uni	14	15	16	Cohort 3 # most contacts on new normal covd day
	E33	38	2Q25	uni	9	10	11	Cohort 3 # least contacts on new normal covid day
	E33	39	2Q26	uni	21	30	45	Cohort 4 # face to face contacts on pre-covid day
	E33	40	2Q27	uni	40	41	42	Cohort 4 # most contacts on pre-covid day
	E33	41	2Q28	uni	24	25	26	Cohort 4 # least contacts on pre-covid day
	E33	42	2Q29	uni	4	6	10	Cohort 4 # face to face contacts on new normal covid day
	E33	43	2Q30	uni	8	9	10	Cohort 4 # most contacts on new normal covid day
	E33	44	2Q31	uni	3	4	5	Cohort 4 # least contacts on new normal covid day
	E33	45	2Q32	uni	15	25	37	Cohorts 3&4 # child contacts on pre-covid day
	E33	46	2Q33	uni	7	11	20	Cohorts 3&4 # adult contacts on pre-covid day
	E33	47	2Q34	uni	5	7	8	Cohorts 3&4 # child contacts on new normal covid day
	E33	48	2Q35	uni	1	3	4	Cohorts 3&4 # adult contacts on new normal covid day
	E33	49	2Q36	uni	70	80	95	Percent school adherence
	E33	50	2Q37	uni	10	25	50	Percent contacts increase due to weather
	E33	51	2Q38	uni	6	7	9	# hand washes by children per day
	E35	1	TQ1	uni	45	50	68	Percent pupils on Day1
	E35	2	TQ2	uni	84	99	100	Percent teachers on Day 1
	E35	3	TQ3	uni	84	99	100	Percent support staff
	E35	4	TQ4	uni	50	68	100	Pecent pupils after two weeks
	E35	5	TQ5	uni	84	99	100	Percent teachers after two weeks
	E35	6	TQ6	uni	84	99	100	Percent support staff after two weeks
	E35	14	2Q1	uni	6	8	10	Cohort 1 no. children per bubble
	E35	15	2Q2	uni	19	20	21	Cohort 1 bubble spacing [m]
	E35	16	2Q3	uni	12	13	14	Cohort 2 no. children per bubble
	E35	17	2Q4	uni	19	20	21	Cohort 2 bubble spacing [m]
	E35	18	2Q5	uni	10	35	50	Cohort 1 no. face to face contacts on pre-COVID day
	E35	19	2Q6	uni	44	45	46	Cohort 1 no. most contacts on pre-COVID day
	E35	20	2Q7	uni	19	20	21	Cohort 1 # least contacts on pre-covid day
	E35	21	2Q8	uni	4	10	12	Cohort 1 # face to face contacts on new normal covid day
	E35	22	2Q9	uni	10	11	12	Cohort 1 # most contacts on new normal covid day
	E35	23	2Q10	uni	7	8	9	Cohort 1 # least contacts on new normal covid day
	E35	24	2Q11	uni	100	110	120	Percent difference Nursery / Reception daily contacts
	E35	25	2Q12	uni	79	80	81	Percent difference Year 1 / Reception daily contacts
	E35	26	2Q13	uni	20	35	45	Cohort 2 # face to face contacts on pre-covid day
	E35	27	2Q14	uni	49	50	51	Cohort 2 # most contacts on pre-covid day
	E35	28	2Q15	uni	9	10	11	Cohort 2 # least contacts on pre-covid day
	E35	29	2Q16	uni	1	3	13	Cohort 2 # face to face contacts on new normal covid day
	E35	30	2Q17	uni	4	5	6	Cohort 2 # most contacts on new normal covid day
	E35	31	2Q18	uni	1	2	3	Cohort 2 # least contacts on new normal covid day
	E35	32	2Q19	uni	99	100	101	Percent difference Yr2_5 / Yr 6 daily contacts
	E35	33	2Q20	uni	30	35	50	Cohort 3 # face to face contacts on pre-covid day
	E35	34	2Q21	uni	14	15	16	Cohort 3 # most contacts on pre-covid day
	E35	35	2Q22	uni	0	1	2	Cohort 3 # least contacts on pre-covid day
	E35	36	2Q23	uni	2	3	7	Cohort 3 # face to face contacts on new normal covid day
	E35	37	2Q24	uni	14	15	16	Cohort 3 # most contacts on new normal covd day
	E35	38	2Q25	uni	4	5	6	Cohort 3 # least contacts on new normal covid day
	E35	39	2Q26	uni	20	25	50	Cohort 4 # face to face contacts on pre-covid day
	E35	40	2Q27	uni	39	40	41	Cohort 4 # most contacts on pre-covid day
	E35	41	2Q28	uni	9	10	11	Cohort 4 # least contacts on pre-covid day
	E35	42	2Q29	uni	0	3	10	Cohort 4 # face to face contacts on new normal covid day
	E35	43	2Q30	uni	14	15	16	Cohort 4 # most contacts on new normal covid day
	E35	44	2Q31	uni	2	3	4	Cohort 4 # least contacts on new normal covid day
	E35	45	2Q32	uni	30	40	50	Cohorts 3&4 # child contacts on pre-covid day
	E35	46	2Q33	uni	20	25	40	Cohorts 3&4 # adult contacts on pre-covid day
	E35	47	2Q34	uni	2	6	8	Cohorts 3&4 # child contacts on new normal covid day
	E35	48	2Q35	uni	1	5	8	Cohorts 3&4 # adult contacts on new normal covid day
	E35	49	2Q36	uni	70	80	90	Percent school adherence
	E35	50	2Q37	uni	25	50	60	Percent contacts increase due to weather
	E35	51	2Q38	uni	1	5	10	# hand washes by children per day
	E36	1	TQ1	uni	60	70	80	Percent pupils on Day1
	E36	2	TQ2	uni	75	85	90	Percent teachers on Day 1
	E36	3	TQ3	uni	80	85	90	Percent support staff
	E36	4	TQ4	uni	75	85	90	Pecent pupils after two weeks
	E36	5	TQ5	uni	75	85	90	Percent teachers after two weeks
	E36	6	TQ6	uni	80	85	90	Percent support staff after two weeks
	E36	14	2Q1	uni	14	15	16	Cohort 1 no. children per bubble
	E36	15	2Q2	uni	19	20	21	Cohort 1 bubble spacing [m]
	E36	16	2Q3	uni	14	15	16	Cohort 2 no. children per bubble
	E36	17	2Q4	uni	19	20	21	Cohort 2 bubble spacing [m]
	E36	18	2Q5	uni	40	75	100	Cohort 1 no. face to face contacts on pre-COVID day
	E36	19	2Q6	uni	174	175	176	Cohort 1 no. most contacts on pre-COVID day
	E36	20	2Q7	uni	89	90	91	Cohort 1 # least contacts on pre-covid day
	E36	21	2Q8	uni	10	16	20	Cohort 1 # face to face contacts on new normal covid day
	E36	22	2Q9	uni	79	80	81	Cohort 1 # most contacts on new normal covid day
	E36	23	2Q10	uni	49	50	51	Cohort 1 # least contacts on new normal covid day
	E36	24	2Q11	uni	89	90	91	Percent difference Nursery / Reception daily contacts
	E36	25	2Q12	uni	79	80	81	Percent difference Year 1 / Reception daily contacts
	E36	26	2Q13	uni	40	50	80	Cohort 2 # face to face contacts on pre-covid day
	E36	27	2Q14	uni	99	100	101	Cohort 2 # most contacts on pre-covid day
	E36	28	2Q15	uni	59	60	61	Cohort 2 # least contacts on pre-covid day
	E36	29	2Q16	uni	8	16	20	Cohort 2 # face to face contacts on new normal covid day
	E36	30	2Q17	uni	74	75	76	Cohort 2 # most contacts on new normal covid day
	E36	31	2Q18	uni	29	30	31	Cohort 2 # least contacts on new normal covid day
	E36	32	2Q19	uni	129	130	131	Percent difference Yr2_5 / Yr 6 daily contacts
	E36	33	2Q20	uni	35	45	60	Cohort 3 # face to face contacts on pre-covid day
	E36	34	2Q21	uni	179	180	181	Cohort 3 # most contacts on pre-covid day
	E36	35	2Q22	uni	74	75	76	Cohort 3 # least contacts on pre-covid day
	E36	36	2Q23	uni	8	16	20	Cohort 3 # face to face contacts on new normal covid day
	E36	37	2Q24	uni	74	75	76	Cohort 3 # most contacts on new normal covd day
	E36	38	2Q25	uni	29	30	31	Cohort 3 # least contacts on new normal covid day
	E36	39	2Q26	uni	20	40	75	Cohort 4 # face to face contacts on pre-covid day
	E36	40	2Q27	uni	79	80	81	Cohort 4 # most contacts on pre-covid day
	E36	41	2Q28	uni	39	40	41	Cohort 4 # least contacts on pre-covid day
	E36	42	2Q29	uni	0	5	10	Cohort 4 # face to face contacts on new normal covid day
	E36	43	2Q30	uni	9	10	11	Cohort 4 # most contacts on new normal covid day
	E36	44	2Q31	uni	4	5	6	Cohort 4 # least contacts on new normal covid day
	E36	45	2Q32	uni	5	50	90	Cohorts 3&4 # child contacts on pre-covid day
	E36	46	2Q33	uni	10	15	30	Cohorts 3&4 # adult contacts on pre-covid day
	E36	47	2Q34	uni	8	12	15	Cohorts 3&4 # child contacts on new normal covid day
	E36	48	2Q35	uni	0	2	5	Cohorts 3&4 # adult contacts on new normal covid day
	E36	49	2Q36	uni	80	85	90	Percent school adherence
	E36	50	2Q37	uni	0	1	2	Percent contacts increase due to weather
	E36	51	2Q38	uni	5	6	8	# hand washes by children per day
